# Supplementary material for: Distinctive epigenomes characterize glioma stem cells and their response to differentiation cues
Source: Genome Biol. 2018 Mar 27;19:43. doi: 10.1186/s13059-018-1420-6 (PMC5872397; doi:10.1186/s13059-018-1420-6)
Supplement: Supplementary file 1 — Tables S1-S21. (XLSX 1010 kb) [file 13059_2018_1420_MOESM1_ESM.xlsx]

## Sheet: Table S1
Table S1. Percent of cells staining positive for each gene product by IFA in GSC lines.
GBM tumor lines	NESTIN	SOX2	CD44	GFAP	Tuj1	GalC	Undifferentiated/stem conditions
12	96.7	95.4	-	0	10.8	0
14	100	100	12.8	7.7	2.4	0
39	100	100	41.2	0	2.2	0.8
84	85.5	85.8	-	5.6	13.2	16
102	98.1	100	-	0	17.6	54.4
187	100	100	100	37	5	-
143	100	100	100	40	0	-
8	100	100	100	91	0	-
6	95.9	92.5	-	50.7	9	1.2
10	98.2	100	90	0	12.1	100
64	93.9	99.4	75	70.8	25.9	55.7
80	96.9	100	-	14.8	77.6	100
184	70	100	100	33	0	-
22	95	98	-	0	76.9	65.4
195	88.2	100	19	100	16.1	0
154	74	100	43.9	0	90	-
43	81.8	96.2	-	5.4	100	49.5
61	100	98.6	-	0	95.8	74.1
76	96	100	82.4	100	63.2	0
59	41.4	91.2	-	22.5	6.5	58.7
108	26.9	81.4	-	0	63.8	68.2
164	22.2	100	-	4.7	2	75
GSC + 10%FBS	NESTIN	SOX2	CD44	GFAP	TUJ1	GalC	Differentiation induction conditions
GSC6	70.4	67.2	80	6.1	2.3	-
GSC10	96.3	93.5	88.4	0	58.1	-
GSC12	94.1	88	79.6	59.6	9.4	-
GSC14	46.8	79.6	99.6	59.2	9.3	-
GSC39	100	23.3	-	1.1	41.3	78.9
GSC64	0	7.1	-	4.6	3.5	45.8
GSC84	83.2	1.8	99	62	84.5	-
GSC102	78.9	14.2	-	1.2	0	0

## Sheet: Table S2
Table S2. Demographic and tumor characteristics of primary GBMs used to generate PDX mice.
GBM.	SEX	age at dx	GRADE (INITIAL)	HISTOLOGY	Overall Survival from Dx (yrs)	Overall survival from xenograft (yrs)	Expression Subtype	MGMT Promoter Methylation	IDH1/2
6	M	65.1225	4	Fibrillary Astrocytoma	1.05205	1.05205	Classical	Not determined	wt
10	M	41.473	4	Oligoastrocytoma	2.49589	0.624658	Mesenchymal	Unmethylated	wt
12	M	68.7803	4	Glioblastoma Multiforme	0.241096	0.241096	Mesenchymal	Methylated	wt
14	M	58.3573	4	Fibrillary Astrocytoma	0.89589	0.378082	Classical	Unmethylated	wt
39	M	51.0007	4	Small Cell Astrocytoma	2.41096	2.41096	Mesenchymal	Methylated	wt
64	F	64.1287	4	Fibrillary Astrocytoma	1.01644	0.134247	Proneural	NA	wt
80	M	49.3607	4	Fibrillary & Gemistocytic Astroglioma	0.980822	0.980822	Proneural	Unmethylated	wt
84	F	49.1034	4	Fibrillary Astrocytoma	6.29589	6.29315	Classical	Methylated	wt
102	M	68.4408	4	Fibrillary Astrocytoma	1.74521	0.364384	Classical	Methylated	wt
143	M	67.5702	2	Fibrillary Astrocytoma	4.26027	0.761644	Not Classified	Methylated	wt
184	M	65.2841	4	Giant Cell Astrocytoma	1.43836	1.43836	Not Classified	Methylated	wt
187	F	52.553	4	Fibrillary Astrocytoma	1.43836	1.43836	Not Classified	Unmethylated	wt

## Sheet: Table S3
Table S3. Deregulated mRNAs in GSC lines relative to NSCs.
Downregulation		Upregulation
gene	# of GSCs	gene	# of GSCs
AC010967.2	12	BCAT1	12
ACP2	12	CYCS	12
ADAMTS10	12	FKBP5	12
ADRA1A	12	HOXA10	12
ARID5B	12	HOXB3	12
C1QTNF6	12	HOXC10	12
CADPS	12	HOXD3	12
CAPN5	12	IQSEC1	12
CCDC88C	12	ISL2	12
CD59	12	KLF9	12
CDCA7L	12	NRN1	12
CHGB	12	PSD3	12
CHPT1	12	SATB2	12
CNTN4	12	TM4SF1	12
CPXM1	12	ARMC12	11
CTH	12	CREB5	11
DGCR2	12	HOTAIR	11
DLX2	12	HOTAIRM1	11
FAM134B	12	HOXC6	11
FGF3	12	KIFC3	11
FZD2	12	NDRG1	11
FZD5	12	OSBPL3	11
GAD1	12	PPARGC1A	11
GJA1	12	PSAT1	11
GPNMB	12	PTPRE	11
GPR125	12	SH2D4A	11
GRIA1	12	SPARCL1	11
GRIP1	12	ULBP2	11
IL1R1	12	WISP1	11
KAT6B	12	AMD1	10
KCND1	12	ARL4A	10
LINC00341	12	B3GNT5	10
LMO3	12	CD163L1	10
LRP5	12	CDKN2C	10
MMP11	12	COL5A2	10
NLRP2	12	CSPG4	10
NRXN3	12	DLC1	10
NTNG1	12	DNAJC6	10
PAPLN	12	EN2	10
PCBP3	12	EPB41L2	10
PDE2A	12	GDF15	10
PDE3B	12	HOXD13	10
PLEKHA5	12	HOXD-AS1	10
PLXDC1	12	MAML2	10
PROM1	12	MFAP3L	10
PTPRO	12	MT1L	10
QSOX1	12	NKX2-5	10
RP11-2A4.3	12	PTPN14	10
SERINC5	12	RARRES2	10
SNCA	12	RNF144A	10
SOX14	12	TGFA	10
SREBF1	12	THY1	10
ST3GAL5	12	TJP2	10
ST8SIA4	12	TNFAIP2	10
SYNPR	12	TWIST1	10
TMEM131	12	ZNF521	10
TMTC4	12	ABCC4	9
TP53I11	12	ABHD17C	9
WDR19	12	AC004540.5	9
ABCC1	11	AC005624.2	9
ABHD6	11	CHST2	9
ACVR1	11	COBL	9
AF003625.3	11	E2F7	9
AK5	11	ELF4	9
AMBN	11	FAM129A	9
APOE	11	FGF12	9
ATRNL1	11	GPR158	9
C11orf96	11	HERC5	9
C4B	11	HOXB13	9
CPNE6	11	HOXC11	9
CST1	11	HOXC13	9
CTSC	11	HOXD8	9
DACT2	11	IL32	9
DAPK1	11	KIF14	9
DLX1	11	KRT8	9
FGFBP3	11	LDLRAD4	9
FLRT2	11	LINC01116	9
GDPD5	11	LPL	9
GPD1	11	LSAMP	9
GRIA3	11	MEOX2	9
GRIA4	11	MPP6	9
GRIN2D	11	NKX3-2	9
GRN	11	NPAS3	9
GSE1	11	NR2F1	9
IL4R	11	PDLIM5	9
ITPK1	11	PTP4A2	9
KHDRBS2	11	RP11-686D22.7	9
KIAA0922	11	RPH3A	9
LRP4	11	SDC1	9
MCHR1	11	SERINC2	9
MERTK	11	SKAP2	9
MYBPC1	11	SNX10	9
NAT8L	11	SSX2IP	9
NELL1	11	SYBU	9
NFATC4	11	TFAP2A	9
NFKBIZ	11	TGFBI	9
NGFR	11	TPD52	9
NYNRIN	11	TRAF3	9
PABPC5	11	XAF1	9
PBXIP1	11	XPOT	9
PCSK6	11	42619	8
PDZRN3	11	AC010987.6	8
PPP1R1B	11	AC097713.3	8
PPP1R1C	11	ANK3	8
RANBP17	11	AURKA	8
RP11-2A4.4	11	C3orf70	8
RP11-451B8.1	11	CDK6	8
RP11-763K15.1	11	CHI3L1	8
SCARB1	11	DMTN	8
SEMA4B	11	DPH6-AS1	8
SLC10A4	11	EMID1	8
SLC38A7	11	ERI1	8
SLC47A2	11	FCGR2A	8
SLC8A1-AS1	11	FMNL2	8
SLCO5A1	11	FNBP1	8
SNAP91	11	GAS1	8
SP9	11	GLUD1	8
SST	11	HOXB-AS3	8
STC2	11	HOXC4	8
SYNPO	11	HOXC9	8
TAPT1	11	HOXD9	8
TBX22	11	HSPB6	8
TM7SF2	11	ITGB8	8
UNC13B	11	KCNJ2	8
UNC5B	11	KLHL8	8
VGF	11	LPHN3	8
AC068858.1	10	LRRC59	8
AC116609.2	10	LTBR	8
ADARB2	10	MILR1	8
AGPAT9	10	MSRB3	8
AHR	10	OAZ1	8
ARHGAP24	10	OSR1	8
ARL4D	10	PAX3	8
ARRDC4	10	PAX8-AS1	8
BCHE	10	PDLIM1	8
BCL11A	10	PLS1	8
BEGAIN	10	POU3F2	8
C15orf59	10	PYGL	8
C4A	10	RAB3B	8
CACHD1	10	RGMA	8
CACNB2	10	RHBDF2	8
CACNB4	10	RIMS4	8
CBLN1	10	RNF157	8
CD74	10	RP5-1097F14.1	8
CDCA7	10	RPS19P1	8
CDKN2A	10	SDC3	8
CFI	10	SLC14A1	8
CHL1	10	SORBS2	8
CHODL	10	SPATS2L	8
CNR1	10	TACC1	8
CNTNAP4	10	TAGLN2	8
COL8A2	10	TGFBR2	8
CPA4	10	UBASH3B	8
CRELD1	10	WNT7B	8
CRISPLD1	10	B3GNT7	7
CTD-2223O18.1	10	BIRC3	7
CYP4F12	10	BRINP2	7
CYTL1	10	CCNB1	7
DCHS1	10	CDC20	7
DCLK2	10	CHN1	7
ECHDC3	10	CTC-1337H24.1	7
EML6	10	CTD-3035D6.2	7
ENPP3	10	DFNA5	7
FAM171A2	10	DLGAP1	7
FAP	10	EML1	7
FRMD4B	10	EPS8L1	7
GALNT10	10	EZR	7
GALNT14	10	FCGR2C	7
GREM1	10	FCRLA	7
GRM7	10	FOSL2	7
HK2	10	FRMPD3	7
HS3ST4	10	GRIK2	7
HTR1F	10	GULP1	7
IGSF8	10	HIBADH	7
KIAA1161	10	HOXA11-AS	7
KIAA1211	10	HOXA2	7
LAMP5	10	IMPDH1	7
LINC00967	10	IRS1	7
LIPG	10	KCNH2	7
LTBP3	10	KLHL4	7
LYPD1	10	KPNA2	7
MANBA	10	LAPTM5	7
MEIS3	10	LINGO1	7
MGAT5	10	MT3	7
MIAT	10	MYBL1	7
MMP15	10	MYO1C	7
MMP2	10	NT5DC3	7
MSX2	10	PCDH19	7
MT-TL2	10	PHLDA2	7
MYO1B	10	PIK3R1	7
MYO3A	10	PLEKHG1	7
NBL1	10	POSTN	7
NLGN3	10	PRAME	7
NLGN4X	10	PRC1	7
NMUR2	10	PRKCE	7
NRP1	10	RASSF8	7
PCSK1N	10	RGS22	7
PDE1A	10	RP11-197K6.1	7
PDGFB	10	RP11-301M17.1	7
PLIN2	10	RP11-318K12.1	7
PLXNC1	10	RP11-347H15.5	7
PRRT3	10	RP11-686D22.8	7
PTPRM	10	RP11-84C13.2	7
RAB11FIP1	10	RP3-460G2.2	7
RBFOX1	10	RPS6KA1	7
RFC1	10	RUNX1	7
RFTN1	10	S100A6	7
RP11-252A24.7	10	SH3KBP1	7
RP11-508N22.13	10	SHC3	7
SDK2	10	SPRY1	7
SEZ6L2	10	STOM	7
SHANK2	10	STON2	7
SLC32A1	10	TENM2	7
SLC44A5	10	TPX2	7
SLC6A20	10	TRANK1	7
SNTG2	10	TRDC	7
SORT1	10	TRIB3	7
SOX1	10	TTLL7	7
ST6GAL1	10	UBE2C	7
ST8SIA5	10	UCP2	7
STAC2	10	WNT6	7
TFAP2B	10	ZNF804A	7
TLE2	10	KLF4	7
TMEM98	10	AC005550.4	6
TMPRSS5	10	ADM	6
TMTC2	10	AGAP1	6
TNIK	10	ANLN	6
TPD52L1	10	APBB2	6
TRPC4	10	ARHGAP11A	6
TRPM8	10	ARHGEF10	6
VIP	10	ARHGEF4	6
42618	9	ATF7IP	6
A2M	9	BDNF	6
ABCA1	9	BIRC5	6
AC072052.7	9	BRSK2	6
ACTG2	9	BUB1	6
ALK	9	BZW2	6
ALPK2	9	C1orf226	6
APH1B	9	CA12	6
ARSA	9	CAPG	6
ATP1A2	9	CDC42EP3	6
B3GAT3	9	CECR7	6
B4GALNT4	9	CEP55	6
BRINP1	9	CERKL	6
CACNA2D1	9	COL5A3	6
CAMK2A	9	COL9A2	6
CCSER1	9	CREB3L2	6
CELSR2	9	CSRP2	6
CERS4	9	CTD-2227E11.1	6
CERS5	9	CYB5R2	6
CFH	9	EBF1	6
CLSTN1	9	ECHDC2	6
CNTNAP3	9	ECT2	6
CNTNAP3B	9	EEF1A1P17	6
COL6A3	9	EGFR	6
COLEC12	9	EMP1	6
CPT1C	9	EPAS1	6
CRH	9	EPB41	6
CSF1	9	FAM46A	6
CTSF	9	FAM83D	6
CXCR4	9	FENDRR	6
DACH2	9	FOXF2	6
DLG5	9	GFPT1	6
DLX5	9	GPC6	6
DLX6-AS1	9	GRB10	6
DNAH14	9	HLF	6
DTX4	9	HOXA11	6
EFNB1	9	HSPA4L	6
EPB41L3	9	ICAM3	6
EPHA7	9	IFRD1	6
FAM213A	9	IGFBP5	6
FBLN1	9	INPP4B	6
FBN2	9	KDR	6
FJX1	9	KLRC2	6
GABRG3	9	KLRC4-KLRK1	6
GAD2	9	LAMA4	6
GFAP	9	LHX2	6
GLCE	9	LINC00944	6
GREB1	9	MAP2	6
HS6ST1	9	MFHAS1	6
ITM2C	9	MICALL2	6
KCNN4	9	MPC1	6
KIF26B	9	MX2	6
LAMB1	9	NEDD9	6
LGALS3BP	9	NEK2	6
LHFP	9	NEURL1B	6
LMO1	9	NKG2-E	6
LMO2	9	NR3C1	6
LRRC3DN	9	ODC1	6
LTBP1	9	OSGIN2	6
MAN1A1	9	PHLDA1	6
MAN1B1	9	PLK1	6
MAN2A1	9	PLK2	6
MEGF11	9	PNP	6
MFAP5	9	POU2F2	6
MICU1	9	PPFIBP2	6
MOB3B	9	PRDM1	6
MOG	9	PRDM8	6
NDN	9	PSPH	6
NFAM1	9	PTPRU	6
NOL4	9	RAB17	6
NPTX2	9	RGS16	6
NPY	9	RHEB	6
OSBP2	9	RP11-404J23.1	6
PDE1C	9	RP11-686D22.4	6
PGBD5	9	RP11-7O14.1	6
PLD3	9	RP1-182O16.1	6
PLXNB2	9	S100A16	6
PRR24	9	SASH1	6
PSRC1	9	SEC24D	6
PTGDS	9	SEMA6A	6
PTGER3	9	SH3PXD2B	6
PYROXD2	9	SIK3	6
RAP1GAP	9	SLC25A43	6
RHOB	9	SLC4A7	6
RP11-127O4.3	9	SOCS6	6
RP11-137H2.6	9	SOX13	6
RP11-408A13.3	9	SP100	6
RP11-548P2.2	9	SPECC1	6
SELENBP1	9	SRPX2	6
SEMA4C	9	SRXN1	6
SEMA5A	9	STK17B	6
SEMA6C	9	TCEA1	6
SLC17A8	9	TCEA3	6
SLC6A1	9	TIMP3	6
SLC8A1	9	TLE4	6
SOCS3	9	TMEM171	6
SPOCK1	9	TNS3	6
SPOCK3	9	TOP2A	6
ST8SIA2	9	TRIM24	6
STIM1	9	TUFT1	6
SUOX	9	UGCG	6
SYNE3	9	VAMP7	6
TAC3	9	XBP1	6
TAGLN3	9	ZNF703	6
TMEM215	9	AC104076.2	5
TP53TG3D	9	AC114730.2	5
TPP1	9	AC114755.4	5
TRO	9	ACER3	5
TSPAN14	9	ACSL6	5
TUBB4A	9	ADAMTS15	5
VWA1	9	ADCYAP1R1	5
WNK2	9	AFAP1L1	5
WNT5A	9	AIM1	5
ABCC8	8	AL133493.2	5
ABCD4	8	ANK1	5
AC116614.1	8	APBA1	5
AC144835.1	8	ARC	5
ADAMTS3	8	ARHGAP20	5
ADAMTSL1	8	ASNS	5
ADCY2	8	BCL2L11	5
ADK	8	BTBD3	5
AGPAT4	8	BTG2	5
AKAP7	8	CAMK4	5
ALPL	8	CCNB2	5
AMPH	8	CD200	5
AQP1	8	CDC42EP1	5
ATF6B	8	CDKN1A	5
ATP2B4	8	CEBPB	5
BAI1	8	CKAP2L	5
BASP1	8	CKS2	5
BEST3	8	CTC-255N20.1	5
BEX1	8	CTD-3049M7.1	5
C1orf85	8	CTSZ	5
CACNA1C	8	DAB2	5
CACNA2D3	8	DEK	5
CALN1	8	DKC1	5
CCSAP	8	DLGAP5	5
CD55	8	DMD	5
CDH6	8	DMRT2	5
CILP2	8	DNAH9	5
CLCN7	8	DSEL	5
CLSTN3	8	DSG2	5
CNTFR	8	EEF1A2	5
COL1A1	8	EHD4	5
COL22A1	8	ERGIC1	5
CPAMD8	8	ETV1	5
CPT1B	8	F11R	5
CTA-126B4.7	8	FAM183A	5
DCC	8	FAM49A	5
DMKN	8	FRMD6	5
DOC2B	8	GARS	5
DOCK3	8	GAS7	5
DOCK5	8	GATM	5
DRAXIN	8	GCOM1,MYZAP	5
DUSP4	8	GHRHR	5
EFEMP1	8	GLDC	5
EMC10	8	GLI3	5
ERBB2	8	GNG4	5
FAM153C	8	HOXA10-AS	5
FOXRED2	8	HOXA9	5
FREM2	8	HOXC8	5
FZD7	8	HOXD-AS2	5
GABRB3	8	IER5L	5
GABRE	8	IL8	5
GALNT16	8	ITGA4	5
GAS6	8	ITPR2	5
GDF10	8	KCTD8	5
GFRA1	8	KCTD9	5
GJA3	8	KIF21B	5
GM2A	8	KIF23	5
GPC2	8	KREMEN1	5
GPR153	8	LIMS3	5
GPR50	8	LINC00237	5
GREB1L	8	LTBP4	5
GRIA2	8	MICAL2	5
GRM3	8	MT1A	5
HLA-DRA	8	NCALD	5
HNRNPKP3	8	NOVA1	5
HPSE	8	NR4A1	5
IGF2R	8	OCIAD2	5
IGFBP3	8	PADI2	5
IL11RA	8	PHLDB2	5
IL18R1	8	PITX2	5
INADL	8	PRPS2	5
ITGB4	8	PTPN13	5
ITGB5	8	PTTG1	5
ITM2B	8	RALB	5
KCNB2	8	RAPGEF5	5
KCNQ2	8	RCAN1	5
KIAA1217	8	RGS2	5
KIAA1456	8	RP11-189B4.6	5
KIAA1467	8	RP11-259G18.1	5
KIAA1598	8	RP11-395C3.1	5
KIF1A	8	RP11-446N19.1	5
KIF26A	8	RP11-547I7.2	5
LARGE	8	RP11-60A8.1	5
LDB1	8	RP11-72L22.1	5
LDLRAD3	8	RP11-81H14.2	5
LGALS12	8	RP11-838N2.5	5
LHX8	8	RPL10L	5
LINC00404	8	RPL10P1	5
LMF2	8	SAMD9L	5
LRIG3	8	SELM	5
LRRC16A	8	SEMA6B	5
LRRC17	8	SERPINI1	5
LRRN1	8	SGIP1	5
LZTS1	8	SHCBP1	5
MEGF8	8	SIM2	5
MEIS2	8	SKA1	5
MEST	8	SLC38A1	5
MINPP1	8	SLC43A2	5
MRC2	8	SLC4A10	5
MSX1	8	SLC4A4	5
MTRNR2L1	8	SLC7A11	5
MYO7A	8	SLC7A5	5
NCAN	8	SMS	5
NEO1	8	SNAI2	5
NEU1	8	SPATA6	5
NINL	8	STK10	5
NOTCH3	8	STRBP	5
NPNT	8	STXBP5L	5
NPY2R	8	TAX1BP1	5
NRCAM	8	TCTEX1D1	5
PAM	8	THBS1	5
PCDH20	8	TMEM132B	5
PCP4	8	TMEM178B	5
PDYN	8	TMEM71	5
PEG10	8	TNFRSF19	5
PIEZO2	8	TNNT1	5
PLA2G15	8	TPM2	5
PLAU	8	TPPP3	5
PLS3	8	TRPM3	5
PNPLA6	8	TWISTNB	5
PPP1R17	8	UBE2H	5
PROS1	8	UQCRH	5
PRSS56	8	VANGL1	5
PTP4A3	8	ZBTB41	5
PXDNL	8	42439	4
QPCT	8	ABI3BP	4
RARRES3	8	AC010987.5	4
RBP1	8	AC012512.1	4
RENBP	8	ACOT12	4
RGS6	8	ACY3	4
ROBO2	8	ADAM33	4
RP11-354A14.1	8	AFF3	4
RP11-706O15.3	8	APOL1	4
RTN1	8	AR	4
RUNX1T1	8	ARF4	4
SCAMP5	8	ARHGEF3	4
SCN4B	8	ARNTL2	4
SCN5A	8	ATP5G1P4	4
SCNN1B	8	BCAN	4
SFRP1	8	BID	4
SHC2	8	BMP7	4
SLC12A8	8	C1orf198	4
SLC18A1	8	C21orf62	4
SLC38A3	8	C22orf42	4
SLC47A1	8	C8orf4	4
SLCO1C1	8	CAMK1D	4
SPEF2	8	CAST	4
SRC	8	CDCA2	4
ST6GALNAC5	8	CDH13	4
STMN2	8	CDH19	4
THEG	8	CDKN1C	4
TUSC3	8	CDV3	4
VAX1	8	CEBPG	4
VLDLR	8	CECR1	4
WNT1	8	CLIC4	4
WNT10B	8	CLIC6	4
WSB1	8	CNN2	4
XIST	8	COL14A1	4
ZFYVE27	8	COL19A1	4
ZNF385D	8	COL25A1	4
42617	7	COPZ2	4
ABCB1	7	CORO2A	4
ACSS1	7	CRYAB	4
ADCY1	7	CRYBA2	4
ADCY8	7	CST3	4
AEBP1	7	CSTA	4
AF064860.7	7	CTD-2523D13.2	4
AGRN	7	CTSH	4
ALOX5	7	CYP4F29P	4
ANK2	7	DAP	4
ANXA11	7	DEPDC1	4
APOL4	7	DHX58	4
ARHGAP36	7	DLG3	4
ARHGEF17	7	DLL3	4
ARMCX4	7	DNAJC15	4
ARX	7	DNER	4
ATOH8	7	DPP4	4
B3GALT5	7	DPY19L1	4
B3GNT1	7	DUSP1	4
B4GALT1	7	ECSCR	4
C10orf91	7	EGR2	4
C1orf61	7	EIF4EBP1	4
C1QL1	7	ELAVL4	4
C1R	7	EPHA4	4
C3orf58	7	ESRRG	4
CA14	7	ESYT2	4
CADM4	7	FABP5	4
CCKBR	7	FAM126A	4
CHMP1B2P	7	FAM129B	4
CHST10	7	FAM131B	4
CHSY3	7	FAM225A	4
CLGN	7	FBXO32	4
CNTN6	7	FGF2	4
COL11A1	7	FGFR3	4
COLGALT2	7	FGFRL1	4
CPE	7	FMN1	4
CRB1	7	FOSL1	4
CTD-2231H16.1	7	GAB2	4
CTD-3193O13.9	7	GABBR2	4
CYB5R1	7	GABRR1	4
DBN1	7	GAL3ST1	4
DCX	7	GCLC	4
DPP6	7	GINS1	4
DPYSL3	7	GLIPR1	4
DUSP13	7	GNB4	4
ELOVL6	7	GNG11	4
ENPP2	7	GPATCH4	4
ENPP4	7	GUCY1A2	4
EPHA3	7	GYG1	4
EQTN	7	H1F0	4
F13A1	7	HAND2-AS1	4
FAM150B	7	HDC	4
FAM167A	7	HEY1	4
FAM65B	7	HIC1	4
FCGRT	7	HIPK2	4
FGFR1	7	HJURP	4
FRAS1	7	HPCAL1	4
FUT8	7	HS6ST2	4
GAA	7	HYDIN	4
GABBR1	7	ICAM2	4
GLYATL2	7	IGLL3P	4
GOLGA8A	7	IL15RA	4
GOLM1	7	IL4	4
HCG22	7	INPP5D	4
HGF	7	ITGAV	4
IER3	7	KANK1	4
IGDCC4	7	KB-1683C8.1	4
INSM2	7	KCNB1	4
ITPRIP	7	KCNIP1	4
KCND3	7	KIAA1522	4
KCNK1	7	KIAA1524	4
KCNT2	7	KLHL13	4
KIDINS220	7	LANCL2	4
KLF14	7	LFNG	4
LAMP1	7	LGALSL	4
LINC00403	7	LIMCH1	4
LINC00412	7	LIMS1	4
LINC01060	7	LINC00431	4
LOXL1	7	LINC00925	4
LPAR3	7	LINC00943	4
MATN2	7	LPPR1	4
MDFI	7	LYPLA1	4
MEG3	7	MAFK	4
MEGF10	7	MAGEA3	4
MFSD10	7	MAGI1	4
MGAT3	7	MAP3K7CL	4
MKRN7P	7	MDFIC	4
MLXIP	7	MEX3C	4
MNX1	7	MGAT4A	4
MTMR8	7	MGP	4
MXI1	7	MME	4
NEIL1	7	MMP16	4
NPC2	7	MUM1L1	4
NRP2	7	MYH14	4
NRXN2	7	NEBL	4
NTN4	7	NEFL	4
NTRK2	7	NLK	4
ODF2L	7	NLRP11	4
PALM	7	NTRK3	4
PARM1	7	NXPH4	4
PBX1	7	OLFM2	4
PBX3	7	OPCML	4
PCDH7	7	OSBPL10	4
PDGFRA	7	PAK1	4
PIANP	7	PCDHB7	4
PLCB4	7	PCDP1	4
PLXNB3	7	PHF19	4
PPFIA2	7	PLAT	4
PTPRB	7	PMEPA1	4
PTPRN	7	PMP2	4
PTPRS	7	PPM1K	4
RASD2	7	PREX2	4
RASGRP1	7	PRKCH	4
RCAN2	7	PRKD1	4
RIMS3	7	PRR11	4
RP11-188P17.2	7	PTAR1	4
RP11-401N18.1	7	PTBP3	4
RP11-459O16.1	7	PTK2	4
RP11-531A24.3	7	PTPRD	4
RP4-564M11.2	7	PTX3	4
SAMD8	7	PUS7	4
SAT1	7	PVRL1	4
SCGN	7	PVRL3	4
SERPINH1	7	PYGB	4
SGSH	7	RACGAP1	4
SH3BP2	7	RBM47	4
SIK1	7	RCOR2	4
SLAIN1	7	RFWD3	4
SLC16A7	7	RNF180	4
SLC1A2	7	RP11-125N22.2	4
SLC25A29	7	RP11-134N1.2	4
SMPD1	7	RP11-19E11.1	4
SORCS1	7	RP11-241F15.1	4
SPOCD1	7	RP11-284F21.9	4
SRRM2	7	RP11-324L17.1	4
ST8SIA3	7	RP11-420G6.4	4
STC1	7	RP11-449D8.1	4
STRA6	7	RP11-566J3.2	4
SVIL	7	RP11-657O9.1	4
TEX36	7	RP11-734J24.1	4
TH	7	RP4-610C12.3	4
TLR4	7	RPL21P41	4
TMEM154	7	RPL31P11	4
TMEM62	7	RRM2B	4
TPTEP1	7	SAPCD2	4
TSPAN15	7	SDC2	4
TTC9	7	SERPINE2	4
VCAM1	7	SESN2	4
VWA5A	7	SESN3	4
XYLT1	7	SGOL2	4
ZNF334	7	SIPA1L2	4
ZNF423	7	SLAMF9	4
ABCA3	6	SLC15A3	4
ACP6	6	SLC24A3	4
ADAMTS14	6	SLC39A8	4
AF186192.5	6	SLPI	4
AKAP6	6	SMTN	4
ALDH1L1	6	SNCAIP	4
ANO4	6	SPATA18	4
AP000783.1	6	SPI1	4
ARHGAP29	6	SPOCK2	4
ARHGAP44	6	SPRY2	4
ASS1	6	SRI	4
ATF7IP2	6	SSH3	4
ATP6AP1	6	ST3GAL1	4
ATP9A	6	STAT5A	4
B3GAT1	6	STK32A	4
BCAR3	6	SYN3	4
BEX4	6	TBX5	4
BMF	6	TEAD4	4
BOK	6	TEK	4
C1S	6	TGM2	4
CACNA1A	6	TIPRL	4
CAMKV	6	TLX1	4
CD44	6	TMEM130	4
CDH20	6	TMEM158	4
CDKN2B-AS1	6	TNPO1	4
CELSR1	6	TPBG	4
CHRM1	6	TRPS1	4
CHST11	6	TSPAN11	4
CHST14	6	TSPAN13	4
CNGA3	6	TTYH1	4
CNTNAP1	6	U91319.1	4
COL23A1	6	UAP1	4
CPT1A	6	UGP2	4
CPXM2	6	UNC13A	4
CPZ	6	USP13	4
CST6	6	USP53	4
CTD-2195M15.1	6	WIPF1	4
CTNNBIP1	6	ZFHX4	4
CYP1B1	6	ZMAT3	4
DAG1	6	ZNF556	4
DCLK1	6	ZYX	4
DCT	6	42623	3
DGKI	6	ABCA8	3
DIO2	6	AC004562.1	3
DLK1	6	AC005281.1	3
DNAJC1	6	AC005618.6	3
DOK5	6	AC006445.6	3
DPP10	6	AC008060.8	3
EFNB2	6	AC073043.1	3
EFNB3	6	ACSL4	3
EIF3KP1	6	ACTBP11	3
ERRFI1	6	ACTBP9	3
ESYT1	6	AEN	3
EXTL3	6	AGT	3
FAM171A1	6	AHCYL2	3
FAM219B	6	AKAP12	3
FGD4	6	AKAP2	3
FLNB	6	AL445989.1	3
FOLR1	6	ALB	3
GBA	6	AMOTL1	3
GLUD1P2	6	ANO1	3
GNAO1	6	ANO7P1	3
GNS	6	AP000696.2	3
GPC4	6	AP001631.9	3
GPR37	6	ARF1	3
GTF3C1	6	ARF6	3
HBQ1	6	ARHGAP11B	3
HDAC6	6	ARHGAP15	3
HHAT	6	ARHGAP26	3
HIF3A	6	ARHGAP42	3
HRH1	6	ARHGEF11	3
HTR2A	6	ARMC3	3
IFNE	6	ASCL1	3
IL17RC	6	ASF1B	3
INTU	6	BLOC1S5-TXNDC5	3
ITM2A	6	BMP2	3
ITPKB	6	BRINP3	3
KDM5B	6	C12orf49	3
KLHDC8A	6	C18orf25	3
KLHL3	6	C7orf73	3
LAMB2	6	CA10	3
LEPREL2	6	CACNA1G	3
LINC00639	6	CALB1	3
LPPR4	6	CAMK2N1	3
LTBP2	6	CARM1P1	3
LUM	6	CASP1	3
MAN2B2	6	CAV2	3
MAPK4	6	CCDC64	3
MKX	6	CCK	3
MMS19	6	CCND2	3
MNX1-AS1	6	CDC25B	3
MOXD1	6	CDC42BPA	3
MT-ND3	6	CDCA8	3
MT-TT	6	CDK1	3
MYO16	6	CDR2	3
MYO1F	6	CENPE	3
NAP1L3	6	CEP85L	3
NAV2	6	CFL1P4	3
NFE2L1	6	CGB7	3
NPR1	6	CKS1B	3
NPTN	6	CLDN1	3
NPY1R	6	COL12A1	3
NUCB1	6	COL6A2	3
OSMR	6	CPNE4	3
P4HA1	6	CRIM1	3
PCDHB5	6	CSMD3	3
PCSK9	6	CTB-85P21.1	3
PDE11A	6	CTC-338M12.9	3
PDE9A	6	CTD-2130O13.1	3
PHACTR3	6	CTD-2314B22.3	3
PLA2G16	6	CTD-2377D24.6	3
PLA2G6	6	CTD-2501B8.5	3
PLOD1	6	CTTNBP2	3
PLXNA3	6	CUBN	3
PLXNA4	6	CXADR	3
PMAIP1	6	CXorf28	3
PTGS1	6	CYB561	3
PTPRG	6	CYP4F25P	3
PTPRK	6	DAB1	3
PTPRR	6	DCAF13	3
PZP	6	DCN	3
QPRT	6	DDAH1	3
RALYL	6	DDIT4	3
REEP2	6	DGKH	3
RNASE1	6	DIRAS2	3
RNF128	6	DPT	3
RNF149	6	EIF2AK1	3
RP11-1102P16.1	6	EIF2B3	3
RP11-128M1.1	6	ELAVL2	3
RP11-211N8.6	6	ELOVL2	3
RP11-284N8.3	6	EPDR1	3
RP11-348F1.2	6	EPS8L2	3
RP11-431N15.2	6	ETNK2	3
RP11-720L2.4	6	FAM84A	3
RP3-477O4.16	6	FAM95B1	3
RP4-763G1.2	6	FAM98A	3
RUFY3	6	FAS	3
SCAP	6	FCF1P6	3
SCG2	6	FHDC1	3
SCG3	6	FIBIN	3
SCN2B	6	FLRT3	3
SCRG1	6	FOS	3
SEMG1	6	FRMD4A	3
SHF	6	FUT9	3
SLC11A2	6	G2E3	3
SLC22A17	6	GABARAPL1	3
SLC23A2	6	GABRQ	3
SLC6A6	6	GALNT13	3
SLCO3A1	6	GALNT9	3
SNAP25	6	GBP1	3
SNTG1	6	GFOD1	3
SPG7	6	GGTA1P	3
SPHKAP	6	GJB1	3
SPINT1	6	GJB2	3
SPNS1	6	GPR56	3
SPP1	6	GPRC5C	3
SRCIN1	6	HAS2	3
STARD13-AS	6	HCG23	3
STK36	6	HIGD1AP1	3
SUSD1	6	HIST1H2BK	3
SYT12	6	HMGA2	3
SYT14	6	HMMR	3
TAPBP	6	HMX2	3
TF	6	HOPX	3
TIMP4	6	HOXC-AS1	3
TMEM200A	6	HS3ST3A1	3
TMEM221	6	ID1	3
TMEM45A	6	IER5	3
TMTC1	6	IGSF21	3
TOX	6	IL1RAP	3
TTC28	6	INIP	3
UBE2QL1	6	IRF2BP2	3
VAT1	6	ITIH5	3
VCL	6	ITPKA	3
VSNL1	6	KAT2B	3
ZDHHC2	6	KAZALD1	3
ABCA7	5	KHDRBS3	3
ABCC10	5	KIAA1462	3
ACADVL	5	KLHL32	3
ACOX2	5	KNSTRN	3
ACPP	5	L1CAM	3
ACSF2	5	LAMA1	3
ADAMTS12	5	LBH	3
ADD3	5	LDB2	3
AFF2	5	LGI2	3
AIF1L	5	LHX6	3
AMFR	5	LHX9	3
AMIGO2	5	LIF	3
ARGLU1	5	LINC00623	3
ARID1B	5	LPAR1	3
ARMC4	5	LPHN2	3
ASPH	5	LPPR5	3
ASTN1	5	LRP1B	3
ATCAY	5	LSP1	3
ATP1B1	5	LYPD6	3
ATP8A1	5	MAGEA1	3
B4GALNT3	5	MAGEA6	3
BNC2	5	MAP3K5	3
BST2	5	MAPKAPK2	3
BTN2A2	5	MBP	3
C11orf87	5	MCAM	3
C1orf95	5	MED12L	3
C2CD4C	5	MESDC1	3
CACFD1	5	MET	3
CACNA1E	5	MOCS2	3
CACNG5	5	MPP1	3
CBFA2T3	5	MRPL3	3
CDH4	5	MX1	3
CDON	5	MYBL2	3
CELF4	5	MYBPH	3
CGNL1	5	MYCN	3
CHRNA7	5	MYL12A	3
CLCN3	5	MYO10	3
CLEC2B	5	MYO7B	3
CLSTN2	5	NAT1	3
CMKLR1	5	NCAPG2	3
CNTN1	5	NCAPH	3
COL4A3BP	5	NCEH1	3
COL4A5	5	NCR3LG1	3
COL8A1	5	NFE2L3	3
CRABP1	5	NRIP3	3
CRYM	5	NRXN1	3
CSRP1	5	NTM	3
CTC-325J23.3	5	NUF2	3
CTD-2054N24.2	5	NXT2	3
CTD-2554C21.3	5	OAF	3
CTGF	5	ONECUT1	3
CYP21A1P	5	PAX8	3
DACH1	5	PCDH17	3
DHCR24	5	PCOLCE	3
DHCR7	5	PDE4DIP	3
DISP2	5	PDGFA	3
DKK1	5	PDLIM3	3
DKK2	5	PEG3	3
DKK3	5	PEX5L	3
DLG2	5	PFKFB3	3
DNER	5	PGF	3
DPY19L3	5	PHLPP1	3
DPYSL4	5	PIK3R3	3
ECEL1	5	PITPNM2	3
EPHA2	5	PLD1	3
ESRRB	5	PLEKHA8	3
EVL	5	PLEKHB1	3
EXO5	5	PLP1	3
F3	5	PMAIP1	3
F7	5	PODXL	3
FAAH	5	PPARA	3
FADS2	5	PPARGC1B	3
FAM193B	5	PPFIBP1	3
FAM20C	5	PSD4	3
FAM69C	5	PSMD12	3
FAT1	5	PTGR1	3
FBN3	5	PTK2B	3
FGF19	5	PTMA	3
FHOD3	5	PTRF	3
FNBP1L	5	RAB27B	3
FOXE1	5	RAB31	3
FOXG1	5	RAET1L	3
FUT11	5	RANP5	3
FXYD6	5	RASL10B	3
GABRA5	5	RBMS3	3
GALNS	5	REEP1	3
GALNT2	5	REG1A	3
GLB1	5	RFPL4A	3
GNPTAB	5	RGS4	3
GPRC5B	5	RIIAD1	3
GUCY1B2	5	RINL	3
GYPC	5	ROCK2	3
H19	5	RP11-1070N10.5	3
H6PD	5	RP11-1070N10.7	3
HID1	5	RP11-115J23.1	3
HLA-DRB5	5	RP11-12M9.4	3
HMGCR	5	RP11-193H5.2	3
INSM1	5	RP11-1O7.1	3
INSR	5	RP11-301G7.1	3
ITFG3	5	RP11-315A16.1	3
ITGA3	5	RP11-357H14.17	3
ITGA7	5	RP11-367G18.1	3
KAL1	5	RP11-44N12.2	3
KCNF1	5	RP11-479J7.2	3
KCNMB2	5	RP11-483K5.2	3
KCTD12	5	RP11-489D6.2	3
KIAA1244	5	RP11-490G8.1	3
KIF5C	5	RP11-490K7.1	3
LCN12	5	RP11-527D7.1	3
LDLR	5	RP11-60A24.3	3
LIFR	5	RP11-804M7.2	3
LINC00571	5	RP11-807H7.2	3
LINC01124	5	RP11-8L8.2	3
LMBR1L	5	RP11-958F21.1	3
LONRF2	5	RP11-96J15.2	3
LPAR4	5	RP5-884M6.1	3
LPCAT1	5	RPE65	3
LPPR3	5	RPL22L1	3
LSR	5	RPL30P4	3
LY6H	5	RPS6KL1	3
MAFB	5	S100A11	3
MAGEH1	5	S100A4	3
MAPK11	5	S1PR3	3
MAPT	5	SAMD9	3
MBP	5	SCN1B	3
MDGA1	5	SCN3A	3
MET	5	SEC61G	3
MGAT5B	5	SEL1L3	3
MMP14	5	SERPINB1	3
MOGS	5	SERPINF1	3
MOV10	5	SERTAD2	3
MTAP	5	SETD7	3
MT-RNR1	5	SHISA9	3
MTURN	5	SHROOM1	3
MXD4	5	SHROOM2	3
MYLIP	5	SIAH2	3
MYO1D	5	SKA2P1	3
NAGA	5	SLC22A15	3
NCAM1	5	SLC38A5	3
NEK3	5	SLC43A3	3
NHS	5	SLC7A8	3
NID1	5	SLC9A7	3
NKD1	5	SLCO2A1	3
NPDC1	5	SLCO4A1	3
NRG1	5	SLMO2	3
OPRK1	5	SMC2	3
OS9	5	SNRPB	3
PABPC1L	5	SPON1	3
PCDH18	5	SPON2	3
PCDHB11	5	SSUH2	3
PDGFD	5	STARD3NL	3
PIRT	5	STIL	3
PPARG	5	STK38L	3
PPM1H	5	SYTL2	3
PRR16	5	TBC1D4	3
PRSS23	5	TBX3	3
PSEN1	5	TENM3	3
PTDSS2	5	TEX2	3
RASGRF2	5	THRB	3
RGS17	5	TMEM170B	3
RP11-109P6.2	5	TMEM184A	3
RP11-118K6.3	5	TMEM255A	3
RP11-1281K21.3	5	TMEM38B	3
RP11-159H10.1	5	TMEM54	3
RP11-180N14.1	5	TMSB4X	3
RP11-206P5.2	5	TNFAIP3	3
RP1-122K4.2	5	TNFRSF12A	3
RP11-401P9.4	5	TOB1	3
RP11-56M3.1	5	TOR4A	3
RP11-6I2.3	5	TPMT	3
RP11-89K11.1	5	TSC22D1	3
RP6-65G23.3	5	UBALD2	3
S100A10	5	UBL3	3
S1PR5	5	UCHL1	3
SCARA3	5	UHMK1	3
SCFD2	5	UHRF1	3
SCNN1G	5	UNC5C	3
SCPEP1	5	USP2	3
SDK1	5	VASH2	3
SEMA3C	5	WNT9A	3
SEMA6D	5	YKT6	3
SERPING1	5	ZBTB21	3
SGCE	5	ZFP36L1	3
SH2B3	5	ZNF259	3
SH3BP5	5	ZNF367	3
SIGIRR	5	ZNF532	3
SLC15A4	5	42430	2
SLC2A3	5	AATF	2
SLC38A10	5	ABCA5	2
SLC6A2	5	ABCG1	2
SNHG1	5	ABL2	2
SOX4	5	ABTB2	2
SREBF2	5	AC003092.1	2
STK32B	5	AC005083.1	2
STXBP6	5	AC007403.2	2
SUSD4	5	AC008060.7	2
TCEAL2	5	AC107057.1	2
TGFB2	5	AC113612.2	2
THBS2	5	ACAP1	2
TIAM2	5	ADAM12	2
TMEM132E	5	ADD2	2
TMEM255B	5	ADORA1	2
TMPRSS15	5	ADPRH	2
TNFRSF21	5	ADSS	2
TPBG	5	AFAP1L2	2
VANGL2	5	AGO2	2
VGLL3	5	AGPAT5	2
VWCE	5	AK4	2
WBSCR17	5	AKAP13	2
WFS1	5	AKR1B1	2
Z83851.1	5	ALAS1	2
ZDHHC21	5	ALDH1L1	2
ZIC2	5	ALG1L12P	2
ZNF300P1	5	AMMECR1	2
ZNF37BP	5	ANGPTL2	2
ABCC5	4	AP000289.6	2
ABHD16A	4	AP000688.8	2
AC009784.3	4	AP001471.1	2
AC019117.1	4	APOL3	2
AC105053.4	4	AQP1	2
AC159540.1	4	ARHGAP19	2
ACTN1	4	ARHGAP5	2
ACTN2	4	ARHGEF26	2
ADAMTS1	4	ARHGEF28	2
ADCY5	4	ARPC5	2
ADHFE1	4	ARTN	2
ADRBK2	4	ASPM	2
AGBL2	4	ASS1	2
AHNAK	4	ATF3	2
AHNAK2	4	ATL3	2
AKNA	4	ATP10B	2
AL592183.1	4	ATP2A3	2
AL953854.2	4	ATP2B2	2
ALDH3B1	4	ATP6V0E2	2
ANKRD20A7P	4	AXL	2
AP000255.6	4	AZGP1	2
AP000569.9	4	BBX	2
AQP3	4	BCAT2	2
ARHGAP18	4	BCL2L1	2
ARHGEF6	4	BHLHE40	2
ARPP21	4	BICD1	2
ARRDC3	4	BLM	2
ATAD1	4	BMPR1B	2
ATP1B2	4	BNC2	2
ATP8B1	4	BUB3	2
BACE2	4	BVES	2
BCL9	4	BX005214.1	2
C14orf132	4	C11orf24	2
C14orf159	4	C19orf48	2
C19orf77	4	C1QL2	2
CASP4	4	C2orf80	2
CAV1	4	C3	2
CBLN4	4	C3orf52	2
CCDC80	4	C4orf32	2
CCL2	4	C5orf64	2
CCNL2	4	C8orf46	2
CD276	4	CA5B	2
CD81	4	CACNA1A	2
CDH11	4	CACNA2D1	2
CDH18	4	CACNG7	2
CDH7	4	CACNG8	2
CDK10	4	CADM2	2
CECR2	4	CADM3	2
CERCAM	4	CALCOCO2	2
CHD5	4	CALM1P2	2
CHPF	4	CARD10	2
CHST3	4	CBLB	2
CKAP4	4	CBR1	2
CLCN6	4	CCL24	2
CLIP3	4	CCNB1IP1	2
CLU	4	CD274	2
CMTR1	4	CD79B	2
COBLL1	4	CD99	2
COL5A1	4	CDC42EP4	2
COL9A1	4	CDCA5	2
CSMD2	4	CDH22	2
CTNND2	4	CDK2AP2	2
CTSD	4	CDKN3	2
CXCL14	4	CELF3	2
CYP1B1-AS1	4	CFL1P2	2
CYSLTR2	4	CFL2	2
DAB2IP	4	CHML	2
DCN	4	CHN2	2
DDR1	4	CHRNA9	2
DDR2	4	CHST7	2
DGKD	4	CKAP2	2
DHRS3	4	CLEC2B	2
DOCK10	4	CLMN	2
DPP7	4	CLMP	2
DYNC1I1	4	CLPSL2	2
ECE1	4	CMPK1	2
EDN3	4	CMTM4	2
EFEMP2	4	CMYA5	2
EFNA1	4	CNRIP1	2
EFNA5	4	COL11A1	2
ELMOD1	4	COL27A1	2
ELOVL2	4	COL3A1	2
ENPP5	4	COL4A6	2
EPHB6	4	COL6A1	2
ERP29	4	COL6A3	2
EXT2	4	COL9A3	2
F2R	4	COPS3	2
FAIM2	4	CPA6	2
FAM135B	4	CPB1	2
FAM155A	4	CPEB4	2
FAM213B	4	CPLX2	2
FAM214A	4	CPNE2	2
FCHO1	4	CPS1	2
FEZF1-AS1	4	CREB3L1	2
FGF9	4	CREM	2
FKBP10	4	CRISPLD2	2
FRRS1L	4	CRLF1	2
FUCA1	4	CRYBG3	2
FZD8	4	CSGALNACT1	2
FZD9	4	CTA-796E4.4	2
GAL3ST4	4	CTB-118P15.2	2
GBP3	4	CTC-296K1.4	2
GCA	4	CTC-347C20.2	2
GJB2	4	CTC-535M15.2	2
GLG1	4	CTD-2023M8.1	2
GNAI1	4	CTD-2078B5.2	2
GNG2	4	CTD-2168K21.1	2
GPR88	4	CTD-2377D24.4	2
GRAMD1B	4	CTD-2377D24.8	2
GRIK3	4	CTD-3012A18.1	2
GRIK5	4	CTDSPL	2
GRIN2A	4	CTGF	2
GRIN2B	4	CTSV	2
HDAC10	4	CXCL5	2
HLA-DRB1	4	CXCL6	2
HLA-E	4	CXorf64	2
HPS1	4	CYP27A1	2
ID3	4	CYR61	2
IFI16	4	CYTH3	2
IGFBP6	4	DCTN4	2
IGFBPL1	4	DDX21	2
IKZF2	4	DENND1B	2
ILDR2	4	DEPDC1B	2
INA	4	DESI2	2
INPP5J	4	DGAT2	2
ITFG1	4	DGKB	2
ITGA8	4	DIAPH3	2
ITGA9	4	DKK1	2
KANK4	4	DNAJA1	2
KB-1027C11.4	4	DOCK6	2
KCNAB2	4	DPP6	2
KCNJ10	4	DPY19L2P2	2
KCNN3	4	DRD2	2
KIAA0195	4	DSCR8	2
KIAA0895L	4	DTNA	2
KIF5A	4	DTX1	2
KIRREL	4	DUSP16	2
L3MBTL1	4	DYNLL2	2
LAMA5	4	DYRK2	2
LETMD1	4	ECM1	2
LGMN	4	EDIL3	2
LINC00599	4	EGFLAM	2
LMAN2L	4	EHD1	2
LMBRD1	4	EIF3M	2
LMTK2	4	EIF5	2
LONRF1	4	EIF5A2	2
LRRC16B	4	ELFN1	2
LRRN2	4	EMILIN1	2
LRRN3	4	EMILIN2	2
LUC7L	4	ENDOD1	2
LY96	4	EPB41L4B	2
MAGI2-AS3	4	EPN2	2
MAP1A	4	EPSTI1	2
MAP3K9	4	ERC1	2
MAPK8IP3	4	ERN1	2
MDFIC	4	EVC2	2
MEG9	4	EVX2	2
METTL7A	4	FAM114A1	2
MFGE8	4	FAM132B	2
MGMT	4	FAM182B	2
MGST1	4	FAM225B	2
MPP2	4	FAM91A1	2
MTMR11	4	FARSB	2
MT-ND6	4	FAT3	2
MYLK	4	FCHSD2	2
MYO1E	4	FCRLB	2
MYO3B	4	FER1L4	2
MYOM2	4	FERMT1	2
MYRIP	4	FEV	2
NAP1L2	4	FEZ1	2
NAT16	4	FHL2	2
NCOR2	4	FIGNL1	2
NEAT1	4	FKBP9L	2
NEFM	4	FLI1	2
NELL2	4	FMO3	2
NFASC	4	FN1	2
NFIB	4	FNIP2	2
NOVA2	4	FOXN2	2
NPTX1	4	FRMD3	2
NPTXR	4	FRMD5	2
NRAP	4	FRY	2
NXN	4	FUT3	2
OGT	4	FZD8	2
OLFM1	4	GABPB2	2
OVCH1	4	GADD45A	2
P2RY1	4	GADD45B	2
PAK3	4	GALNT4	2
PCCA	4	GALNT6	2
PCDHB10	4	GAP43	2
PCDHB12	4	GBAS	2
PDE4D	4	GBP4	2
PDP1	4	GCLM	2
PDPN	4	GHR	2
PGAP1	4	GJC1	2
PIEZO1	4	GNA12	2
PLA2G4C	4	GNAZ	2
PLB1	4	GNPNAT1	2
PLCD4	4	GOLIM4	2
PLCH1	4	GOLT1B	2
PLCXD3	4	GOT1	2
PNISR	4	GPR123	2
PODXL2	4	GPR133	2
POMGNT1	4	GRK5	2
PPAPDC1A	4	HEATR5A	2
PRKAR2B	4	HEPH	2
PRSS8	4	HERPUD1	2
QSOX2	4	HES2	2
RAMP1	4	HIGD1A	2
RAPGEF6	4	HIGD1B	2
RASSF2	4	HIST1H1C	2
RDH11	4	HIST1H3G	2
REC8	4	HLA-U	2
RGL1	4	HLTF	2
RGPD5	4	HMGB2	2
RND3	4	HMGB3	2
ROR1	4	HMGCS2	2
RP11-1055B8.4	4	HMGN2P18	2
RP11-1055B8.7	4	HNMT	2
RP11-118F19.1	4	HOMER1	2
RP11-196G11.2	4	HOXA1	2
RP11-365H22.2	4	HOXC-AS2	2
RP11-381K20.5	4	HOXC-AS3	2
RP11-388C12.1	4	HOXD4	2
RP1-13D10.2	4	HPCAL4	2
RP11-424G14.1	4	HR	2
RP11-488C13.1	4	HS3ST3B1	2
RP11-525A16.4	4	HSPB1	2
RP11-706O15.1	4	HSPB8	2
RP11-79H23.3	4	IARS	2
RP3-395C13.1	4	ICA1	2
RP3-406P24.4	4	IDE	2
RP6-99M1.2	4	IDO1	2
RPS6KA6	4	IFI27	2
RRP7B	4	IFI44	2
RYBP	4	IFI44L	2
SCD5	4	IFI6	2
SEPP1	4	IGF2BP3	2
SERPINE1	4	IGHV1OR15-4	2
SEZ6L	4	IL13RA1	2
SGSM1	4	IL13RA2	2
SH3PXD2A	4	IL17RD	2
SIPA1L1	4	IL33	2
SLC16A1	4	INPP5F	2
SLC20A1	4	IQCE	2
SLC25A27	4	IRAK1	2
SLC25A45	4	IRF1	2
SLC26A7	4	IRF5	2
SLC35F1	4	ISG15	2
SLC41A3	4	ISLR2	2
SLC43A3	4	ITGA10	2
SLC45A1	4	ITGA6	2
SLC6A11	4	ITGAM	2
SLC6A16	4	ITGB3	2
SLC9A2	4	ITPRIPL1	2
SMO	4	JADE2	2
SOCS2	4	KAL1	2
SORL1	4	KAT7	2
SOX8	4	KATNAL2	2
SSC5D	4	KAZN	2
ST6GAL2	4	KBTBD8	2
ST6GALNAC3	4	KCNG1	2
ST8SIA1	4	KCNIP2	2
STIM2	4	KCNT1	2
SULF2	4	KIAA0040	2
SUN2	4	KIAA0247	2
SYP	4	KIAA0947	2
SYT1	4	KIAA1644	2
SYT6	4	KIF11	2
TCEAL5	4	KIF18B	2
TCF7L1	4	KIF1A	2
TFPI2	4	KIF1B	2
TIAM1	4	KIF21A	2
TM9SF2	4	KITLG	2
TMEFF2	4	KLF15	2
TMEM132A	4	KLF5	2
TNFRSF10D	4	KPNA4	2
TPST2	4	KRIT1	2
TRAM1L1	4	KRT7	2
TSC22D4	4	LAIR1	2
TSPAN4	4	LAMC1	2
TTC12	4	LARP1B	2
TTN-AS1	4	LDLRAP1	2
UPF3A	4	LGALS1	2
UTRN	4	LGR4	2
VCAN	4	LGR6	2
VIPR1	4	LHX1	2
VPS13A	4	LIMK1	2
WBP1L	4	LIN28B	2
YWHAQP7	4	LINC00162	2
ZMYND8	4	LINC00702	2
ZNF33A	4	LINC00707	2
ZNF395	4	LINC00969	2
ZNF518A	4	LINC01037	2
ZSWIM5	4	LINC01096	2
ABCA2	3	LMNA	2
ABCC3	3	LMNB1	2
ABTB1	3	LMNB2	2
AC011043.1	3	LMO7	2
AC084018.1	3	LPGAT1	2
AC114877.3	3	LRRC4C	2
AC187652.1	3	LSM5	2
ACPL2	3	LY6E	2
ACSS3	3	MAD1L1	2
ADAM10	3	MAEL	2
ADAM23	3	MAF	2
ADC	3	MAMLD1	2
ADCY6	3	MAPK8IP1	2
ADD1	3	MARCKS	2
AGA	3	MARVELD2	2
AGAP4	3	MB21D1	2
AL022393.7	3	MBNL1	2
AL132709.8	3	MBNL2	2
AL354822.1	3	MCC	2
AL512625.1	3	MCF2L	2
AL589743.1	3	MCFD2P1	2
AMER2	3	MCM8	2
AMT	3	MDH2	2
ANKRD10	3	ME1	2
ANKRD50	3	ME2	2
ANTXR1	3	MECOM	2
AP3B2	3	MELK	2
APLNR	3	MFSD2A	2
APLP1	3	MFSD6	2
APMAP	3	MGLL	2
AQP4	3	MID1	2
ARHGEF9	3	MKI67	2
ARL4C	3	MKRN1	2
ARRB1	3	MLXIPL	2
ARSI	3	MMD	2
ASAH1	3	MOB1A	2
ASIC1	3	MSANTD4	2
ATP6V0A1	3	MYADM	2
AXL	3	MYLK	2
B3GALT6	3	MYO18B	2
BACH2	3	MYOZ2	2
BAMBI	3	MYT1	2
BCR	3	NAMPT	2
BEND7	3	NARS	2
BTBD11	3	NCK1	2
BTC	3	NDC80	2
C15orf52	3	NDUFAF2	2
C1orf228	3	NELL2	2
C1orf63	3	NEU4	2
C2orf80	3	NEUROD4	2
C5orf15	3	NGF	2
C6orf141	3	NIPAL2	2
C8G	3	NMNAT2	2
CABLES1	3	NMNAT3	2
CACNA1H	3	NOV	2
CACNB1	3	NQO1	2
CACNB3	3	NR0B1	2
CACNG4	3	NTSR1	2
CACNG8	3	NUB1	2
CADPS2	3	NUDT1	2
CALB2	3	NUSAP1	2
CAPZB	3	NXPH1	2
CASP6	3	NXPH2	2
CCDC109B	3	OAS1	2
CCDC71L	3	OAS3	2
CCDC88A	3	OAT	2
CCER2	3	OLFM1	2
CCNL1	3	OLFML3	2
CD151	3	OR7E101P	2
CD38	3	OSTF1	2
CDH2	3	OTOR	2
CDHR1	3	PARP8	2
CDK18	3	PAX2	2
CDKL5	3	PCDH1	2
CELSR3	3	PCDHB16	2
CFD	3	PCDHB3	2
CHKA	3	PCDHB9	2
CHRDL1	3	PCLO	2
CHST8	3	PCNA	2
CLEC2D	3	PDE4B	2
CMAHP	3	PDE7B	2
CMTM8	3	PDGFRB	2
CPD	3	PEAK1	2
CPLX2	3	PHGDH	2
CRYAB	3	PI3	2
CSAD	3	PID1	2
CTC-498J12.1	3	PIK3CA	2
CTC-523E23.8	3	PIK3R5	2
CTD-2328D6.1	3	PIM1	2
CTD-2562J17.7	3	PIR	2
CTSO	3	PITPNM1	2
CUL9	3	PLK3	2
CX3CL1	3	PLLP	2
CXADR	3	PLXND1	2
CYP4F24P	3	PM20D2	2
DAPL1	3	POLE3	2
DDX3Y	3	POP1	2
DNAAF3	3	POU3F4	2
DNAJC16	3	PPIC	2
DNASE2	3	PPIF	2
DOCK2	3	PPM1L	2
DRD1	3	PPP1R2	2
EBF4	3	PPP1R9A	2
EBP	3	PPP2R5C	2
EDA2R	3	PRKAB2	2
EDRF1	3	PRKAR2A	2
ELMO1	3	PROK2	2
ELN	3	PRPS1	2
EMC1	3	PRRG4	2
EMP2	3	PRSS16	2
EMP3	3	PSG11	2
EPM2AIP1	3	PTCH1	2
ESPNP	3	PTER	2
FAM107A	3	PTGES3P3	2
FAM107B	3	PTK7	2
FAM174A	3	PTPN4	2
FAM178A	3	PTPRZ1	2
FAM19A5	3	PXDN	2
FAM21B	3	PXN	2
FAM43A	3	PYCR1	2
FAM63A	3	QRFPR	2
FANK1	3	RAB12	2
FARP1	3	RAET1K	2
FAT3	3	RARB	2
FBLN2	3	RASGRP2	2
FBXL2	3	RASSF3	2
FGFR2	3	RASSF4	2
FOCAD	3	RBBP8	2
FOXN3	3	RBL1	2
FURIN	3	RCAN2	2
FZD3	3	RCN3	2
GABRA4	3	REG1B	2
GALNT5	3	RELB	2
GALT	3	RET	2
GAS2L3	3	RFX2	2
GCNT2	3	RFX8	2
GHDC	3	RHCG	2
GLDC	3	RHOJ	2
GLDN	3	RHPN2	2
GNG11	3	RIN1	2
GOLGA8B	3	RMI1	2
GPCPD1	3	RN7SKP106	2
GPM6A	3	RN7SL695P	2
GPM6B	3	RN7SL721P	2
GPR173	3	RNF152	2
GSN	3	RNF165	2
HEXA	3	RNF168	2
HFM1	3	RORB	2
HIST1H2AC	3	RP11-157J24.2	2
HIST1H2BG	3	RP11-159J3.1	2
HK1	3	RP11-161I6.2	2
HLA-B	3	RP11-167H9.6	2
HLA-C	3	RP11-171N4.1	2
HLA-G	3	RP11-191L9.4	2
HRH2	3	RP11-215P8.3	2
HSD17B12	3	RP11-220I1.1	2
HSD3B7	3	RP11-222K16.2	2
HTRA3	3	RP11-231C18.1	2
IDUA	3	RP11-231G15.3	2
IFI44L	3	RP11-238F2.1	2
IFITM3	3	RP11-256K7.1	2
IGFBP4	3	RP11-279N8.1	2
IGSF21	3	RP11-289I10.2	2
IL17RD	3	RP11-2G1.1	2
IL1RAPL1	3	RP11-310H4.6	2
IL33	3	RP11-320H14.1	2
IL7	3	RP11-339A7.1	2
IQSEC3	3	RP11-34H11.5	2
IRF2BPL	3	RP11-356O9.2	2
ITGA11	3	RP11-365F18.6	2
ITGB1	3	RP11-366M4.3	2
KALRN	3	RP11-369E15.3	2
KBTBD11	3	RP11-378A12.1	2
KCNA4	3	RP11-389C8.1	2
KCNIP4	3	RP11-436F9.1	2
KCNJ12	3	RP11-445F12.1	2
KCNMB4	3	RP11-458D21.6	2
KCNQ3	3	RP11-466I1.1	2
KDM5D	3	RP11-47G11.2	2
KIFC2	3	RP11-480G7.1	2
KITLG	3	RP11-495K9.9	2
KLHDC8B	3	RP11-527L4.2	2
KLHL35	3	RP1-152L7.5	2
KLHL9	3	RP11-53M11.3	2
KSR1	3	RP11-554I8.2	2
LEPRE1	3	RP11-557C18.4	2
LEPREL1	3	RP1-159A19.4	2
LEPREL4	3	RP11-639B1.1	2
LGALS3	3	RP11-65J3.1	2
LGI1	3	RP11-676J15.1	2
LHFPL3	3	RP11-678G14.3	2
LINC00086	3	RP11-679B19.2	2
LINC00632	3	RP11-696D21.2	2
LINC00654	3	RP11-69H14.6	2
LINC01125	3	RP11-712B9.4	2
LMTK3	3	RP11-712B9.5	2
LPAR2	3	RP11-774D14.1	2
LRCH2	3	RP11-778D9.13	2
LRP1	3	RP11-805L22.3	2
LRPAP1	3	RP11-809F4.2	2
LRRC1	3	RP11-82L18.4	2
LRRC8A	3	RP11-955H22.4	2
LRRTM3	3	RP11-95P13.1	2
LSS	3	RP1-228H13.1	2
LZTR1	3	RP13-492C18.2	2
MAGEE1	3	RP1-8B22.1	2
MALAT1	3	RP1-90G24.6	2
MAN2A2	3	RP3-326L13.3	2
MBTPS1	3	RP3-418C23.2	2
MCF2L	3	RP3-507I15.1	2
MCU	3	RP5-1009N12.1	2
MDGA2	3	RP5-850O15.4	2
MDK	3	RPF2	2
MEG8	3	RPL19P21	2
MGST3	3	RPL23AP69	2
MLC1	3	RPL32P31	2
MPDZ	3	RPS26P2	2
MT2A	3	RPS27	2
MTA1	3	RSU1	2
MT-TH	3	S100B	2
MVB12B	3	S100Z	2
NAA40	3	SACS	2
NALCN	3	SAMHD1	2
NCAM2	3	SASH3	2
NGFRAP1	3	SCHIP1	2
NISCH	3	SCN3B	2
NOMO1	3	SCUBE2	2
NOS1	3	SEC22B	2
NPIPB15	3	SEH1L	2
NRBP2	3	SEMA7A	2
NTSR1	3	SERPINB7	2
NUMA1	3	SERTAD4	2
NXPH1	3	SETBP1	2
OAF	3	SEZ6L	2
OGFRL1	3	SGK223	2
OLFML2A	3	SH3RF1	2
PAQR6	3	SHROOM3	2
PARP14	3	SHROOM4	2
PCDH8	3	SIX4	2
PCDHB2	3	SLC15A2	2
PCNX	3	SLC16A14	2
PCP4L1	3	SLC25A15	2
PDE5A	3	SLC25A5P5	2
PDIA3	3	SLC25A5P6	2
PDZRN4	3	SLC27A3	2
PGD	3	SLC29A1	2
PHF21B	3	SLC30A3	2
PHF23	3	SLC40A1	2
PI4KAP1	3	SLC6A15	2
PIGG	3	SLC9A3R1	2
PIGQ	3	SLFN5	2
PKIA	3	SLIT2	2
PKNOX2	3	SLK	2
PLEKHH2	3	SMAD3	2
PLP1	3	SMAD7	2
PLSCR4	3	SMARCD2	2
POLE4	3	SMC5	2
POR	3	SNORA73	2
POU3F3	3	SNRPB2	2
PPFIA4	3	SNX18P13	2
PPP1R13B	3	SNX31	2
PPP1R14C	3	SOGA1	2
PQLC2	3	SPDL1	2
PREX1	3	SPP1	2
PRKX	3	SPR	2
PRRX1	3	SPRED2	2
PSKH1	3	SPRY4	2
PTHLH	3	SRP54	2
PTPRF	3	STEAP2	2
PTPRJ	3	STK17A	2
PTPRT	3	STRN	2
QARS	3	SUB1P1	2
RAB26	3	SULT1A1	2
RAB34	3	SUSD3	2
RAB38	3	SVIP	2
RAB3C	3	TACC2	2
RAB4A	3	TAF1	2
RAI2	3	TAF13	2
RASA4	3	TARBP1	2
RBP7	3	TBX18	2
RBPMS	3	TBXA2R	2
RERE	3	TCEB1P18	2
RGS12	3	TEAD1	2
RIBC2	3	TENM4	2
RIN2	3	TFAP2C	2
RIN3	3	TFEB	2
RNF150	3	TFPI	2
ROBO1	3	TMEM108	2
RP11-1002K11.1	3	TMSB4XP8	2
RP11-1143G9.2	3	TNFRSF10C	2
RP11-1277A3.3	3	TNFRSF10D	2
RP11-263K4.5	3	TNFRSF11B	2
RP11-297M9.2	3	TNFRSF14	2
RP11-2E17.1	3	TNFRSF1B	2
RP11-2H3.6	3	TNFSF18	2
RP11-356J5.12	3	TNFSF4	2
RP11-384P7.7	3	TNPO3	2
RP11-38P22.2	3	TNS1	2
RP11-400K9.4	3	TOMM7	2
RP11-408A13.1	3	TOPBP1	2
RP11-434H6.7	3	TPM1	2
RP11-434P11.2	3	TPM3	2
RP11-496H1.2	3	TPM4	2
RP11-697M17.2	3	TRAF1	2
RP11-69E11.4	3	TRAF6	2
RP11-731J8.2	3	TRAV30	2
RP11-8P11.3	3	TRIB1	2
RP11-909M7.3	3	TRIM29	2
RP1-34B20.4	3	TRIM4	2
RP5-1057J7.6	3	TRIM47	2
RRBP1	3	TRIM9	2
RSL24D1P6	3	TRIO	2
S100A11	3	TRMT6	2
S100B	3	TSPAN12	2
SCN1A	3	TSPAN33	2
SDC4	3	TTC24	2
SEC31B	3	TTC39C	2
SECTM1	3	TTK	2
SEMA3B	3	TUBB4B	2
SEMA4A	3	TXNRD1	2
SEMA4D	3	UBE2E2	2
SEMA4F	3	UBE2J1	2
SGK1	3	UBE2T	2
SH3BP4	3	UBE3C	2
SIRPA	3	UPP1	2
SIRPB1	3	USP12-AS2	2
SLC12A7	3	USPL1	2
SLC13A5	3	UTP18	2
SLC16A2	3	VEPH1	2
SLC26A11	3	VIPR1	2
SLC44A2	3	VOPP1	2
SLITRK1	3	WASL	2
SLITRK2	3	WDR16	2
SLITRK6	3	WDR62	2
SNHG18	3	WWC2	2
SORCS2	3	XG	2
SPATA13	3	XX-C2158C12.2	2
SPTLC2	3	XX-CR54.3	2
STARD9	3	YARS	2
STMN3	3	YBX3	2
STMN4	3	YWHAG	2
STS	3	ZNF185	2
STX1B	3	ZNF257	2
SULT1C4	3	ZNF365	2
SULT4A1	3	ZNF618	2
SUSD5	3	ZNF672	2
SV2B	3	ZNF680	2
SYNJ2	3	ZWINT	2
TCTN3	3	ZYG11B	2
TDRP	3	42616	1
TGFBR3	3	42620	1
THBS4	3	A4GALT	1
THSD1	3	AAED1	1
TMEM100	3	AAGAB	1
TMEM101	3	AARS	1
TMEM2	3	ABCC3	1
TMEM206	3	ABCD2	1
TMEM257	3	ABCD3	1
TMEM67	3	ABHD10	1
TMEM86A	3	ABHD4	1
TMEM87A	3	ABLIM3	1
TMEM87B	3	AC000067.1	1
TMEM88B	3	AC004012.1	1
TMSB4Y	3	AC004775.5	1
TNFSF4	3	AC005336.5	1
TNS1	3	AC005537.2	1
TPTE2P1	3	AC006033.22	1
TRIP6	3	AC006159.3	1
TSPAN11	3	AC006159.4	1
TSPAN6	3	AC006262.5	1
TSPAN9	3	AC006373.1	1
TTLL3	3	AC006466.5	1
TUBB3	3	AC007391.2	1
TUBGCP6	3	AC008074.4	1
UGGT2	3	AC009110.1	1
USP51	3	AC009299.4	1
USP53	3	AC009336.24	1
VEGFA	3	AC009784.3	1
VEGFB	3	AC010091.1	1
WI2-89031B12.1	3	AC010441.1	1
WLS	3	AC010731.4	1
WSCD1	3	AC010907.5	1
YPEL4	3	AC016735.2	1
ZBED3-AS1	3	AC018866.1	1
ZBTB7C	3	AC019084.7	1
ZDBF2	3	AC068580.7	1
ZEB2	3	AC068610.3	1
ZFR2	3	AC073135.3	1
ZMAT1	3	AC073321.4	1
ZNF25	3	AC087491.2	1
ZNF33B	3	AC090043.1	1
ZNRF2	3	AC090044.2	1
42432	2	AC093326.3	1
42435	2	AC096559.1	1
42616	2	AC109589.1	1
ABCA4	2	AC113617.1	1
ABLIM1	2	AC115522.3	1
ABR	2	AC123886.2	1
AC003003.5	2	AC133680.1	1
AC003682.16	2	AC134878.1	1
AC008746.12	2	ACBD3	1
AC016745.3	2	ACBD5	1
AC017104.2	2	ACPP	1
AC068057.1	2	ACTA2	1
AC091969.1	2	ACVR2B	1
AC104655.3	2	ADA	1
ACIN1	2	ADAM19	1
ADAM28	2	ADAM22	1
ADAMTS9	2	ADAM28	1
ADCYAP1R1	2	ADAMTS2	1
ADPGK	2	ADAMTS6	1
AFAP1	2	ADAP1	1
AHRR	2	ADCY1	1
AL132709.5	2	ADCY2	1
AL353898.1	2	ADCY3	1
ALDH1A3	2	ADCY9	1
AMH	2	ADI1	1
AMOT	2	ADIPOR1	1
AMPD3	2	ADM2	1
ANO5	2	ADO	1
ANXA1	2	ADSSL1	1
ANXA2	2	AFMID	1
ANXA2P2	2	AFP	1
AP001462.6	2	AFTPH	1
AP1G2	2	AHCY	1
APCDD1	2	AIF1L	1
ARAP1	2	AIP	1
ARAP2	2	AKAP14	1
ARHGAP10	2	AKR1C3	1
ARHGEF10L	2	AKT1	1
ARL6IP5	2	AKT3	1
ARSJ	2	AL589743.1	1
ARSK	2	AL592183.2	1
ART3	2	ALCAM	1
ATAT1	2	ALKBH7	1
ATG16L2	2	ALOX5AP	1
ATHL1	2	ALPK1	1
ATP13A1	2	ALPK2	1
ATP5G3	2	ALX1	1
ATP6V0E2	2	ALX4	1
ATP7B	2	AMER1	1
ATP9B	2	AMER2	1
B4GALT5	2	AMN1	1
B4GALT6	2	AMOTL2	1
BCL2A1	2	ANAPC13	1
BCRP2	2	ANKFN1	1
BEX2	2	ANKIB1	1
BGN	2	ANKRD27	1
BNIP3	2	ANKRD40	1
BTBD17	2	ANKRD44	1
BTBD19	2	ANKRD46	1
BTN3A2	2	ANKRD52	1
C16orf74	2	ANKRD65	1
C17orf62	2	ANKS1B	1
C21orf91	2	ANP32B	1
C4orf3	2	ANP32E	1
C4orf6	2	ANTXR2	1
C6orf15	2	ANXA1	1
C6orf183	2	AP000330.8	1
CACNG7	2	AP000439.1	1
CALCOCO1	2	AP000695.4	1
CAPRIN2	2	AP001058.3	1
CASQ1	2	AP001464.4	1
CAV2	2	AP001505.9	1
CC2D2A	2	AP006547.3	1
CCDC120	2	AP1M2	1
CCDC127	2	AP1S3	1
CCDC14	2	APC2	1
CCDC162P	2	APCDD1	1
CCDC57	2	APOBEC3B	1
CD163	2	APOL2	1
CD82	2	APPL1	1
CDC42EP3	2	ARAP2	1
CDC42EP4	2	ARHGAP22	1
CDH24	2	ARHGAP8	1
CECR6	2	ARHGEF37	1
CELF2	2	ARHGEF40	1
CELF5	2	ARL1	1
CEPT1	2	ARL14EP	1
CHD9	2	ARL2BP	1
CHID1	2	ARMC8	1
CHN2	2	ARMCX1	1
CHRM3	2	ARNT	1
CHST12	2	ARPC3P2	1
CHST15	2	ARPP19	1
CHST7	2	ARRB2	1
CHSY1	2	ASNSP1	1
CIRBP	2	ASXL2	1
CITED2	2	ATCAY	1
CLDN3	2	ATG5	1
CLIP4	2	ATN1	1
CLN3	2	ATP10A	1
CLPTM1	2	ATP13A2	1
CMTM3	2	ATP1A3	1
CNNM4	2	ATP1B2	1
CNPY3	2	ATP2B1	1
COL13A1	2	ATP5G2P4	1
COL18A1	2	AZI2	1
COL20A1	2	AZIN1	1
COL26A1	2	B3GALNT2	1
COL6A2	2	B3GNT2	1
COL7A1	2	BAG3	1
COL9A3	2	BANF2	1
COMT	2	BATF	1
CORO2B	2	BAZ1B	1
CPA5	2	BBC3	1
CPNE5	2	BCAS2	1
CPNE8	2	BCAS4	1
CREBZF	2	BDH1	1
CRELD2	2	BET1	1
CROCCP3	2	BET1L	1
CRTAC1	2	BFSP1	1
CSPG5	2	BICC1	1
CSRNP3	2	BIN1	1
CTB-35F21.3	2	BIRC2	1
CTC-236F12.4	2	BIRC7	1
CTD-2021A8.2	2	BLOC1S2	1
CTD-2033C11.1	2	BLVRA	1
CTD-2319I12.4	2	BLVRB	1
CTD-2561B21.11	2	BMS1P10	1
CTD-2583A14.1	2	BMS1P12	1
CTD-3116E22.7	2	BPGM	1
CTSB	2	BPIFB4	1
CTSK	2	BRCA1	1
CTTN	2	BRWD3	1
CUEDC2	2	BST2	1
CXCL12	2	BTBD10	1
CYBA	2	BTBD11	1
CYFIP2	2	BTF3L4P3	1
CYP3A7	2	BTF3P13	1
CYR61	2	BTF3P2	1
CYYR1	2	BTF3P9	1
DCAF5	2	BTG3	1
DCBLD2	2	BTNL2	1
DDX25	2	BUB1B	1
DENND6B	2	BZW1	1
DEPDC7	2	C10orf118	1
DHRS1	2	C10orf128	1
DIP2C	2	C10orf35	1
DKFZP761J1410	2	C10orf90	1
DLG5-AS1	2	C12orf23	1
DLL1	2	C12orf4	1
DNAJC18	2	C12orf42	1
DPF3	2	C12orf57	1
DPP4	2	C14orf2	1
DPYSL5	2	C18orf54	1
DSEL	2	C1orf115	1
DST	2	C1orf216	1
DTX3	2	C1orf52	1
DUSP23	2	C1orf87	1
EDN1	2	C1orf94	1
EHBP1L1	2	C1QTNF1	1
ELAVL2	2	C2orf49	1
EMILIN1	2	C2orf72	1
EML3	2	C3AR1	1
ENOSF1	2	C3orf67	1
EPHX2	2	C5orf47	1
EPS8	2	C6orf15	1
ERAP2	2	C6orf48	1
ERICH2	2	C7orf49	1
EVA1A	2	C7orf50	1
EXTL2	2	C8orf33	1
EYA4	2	C9orf16	1
EZH1	2	C9orf3	1
F2RL1	2	C9orf40	1
FAM156A	2	C9orf92	1
FAM214B	2	CAB39	1
FAM24B	2	CABP1	1
FAM46B	2	CABYR	1
FAM50B	2	CACYBP	1
FAT4	2	CALCRL	1
FAXDC2	2	CAMKV	1
FBLN5	2	CAMLG	1
FBN1	2	CAMSAP3	1
FBXO44	2	CAPN2	1
FHL2	2	CASC16	1
FN1	2	CASC5	1
FNDC4	2	CASP2	1
FOXP1	2	CASP5	1
FREM1	2	CASP8	1
FRMD3	2	CAT	1
FRMD5	2	CATSPER2	1
FTH1	2	CAV1	1
FUOM	2	CBLC	1
FYCO1	2	CBX3P4	1
G0S2	2	CC2D1A	1
GAB1	2	CCDC113	1
GABRB1	2	CCDC117	1
GALC	2	CCDC126	1
GALNT1	2	CCDC135	1
GANAB	2	CCDC149	1
GARNL3	2	CCDC74A	1
GAS7	2	CCDC74B	1
GATS	2	CCDC93	1
GCNT1	2	CCL11	1
GDF1	2	CCL2	1
GDNF-AS1	2	CCL7	1
GEM	2	CCNA2	1
GFRA2	2	CCND1	1
GGT5	2	CCSER2	1
GLB1L2	2	CCT3	1
GPC1	2	CCT4	1
GPD1L	2	CCT6A	1
GPHN	2	CCT8	1
GPR12	2	CD101	1
GPX3	2	CD2	1
GPX8	2	CD5	1
GRIK4	2	CD74	1
GRM8	2	CD96	1
GSDMB	2	CD97	1
GSTM2	2	CDC14B	1
GSTT1	2	CDC25A	1
HDAC1	2	CDC27	1
HDAC5	2	CDC42EP2	1
HDAC9	2	CDC42P2	1
HEPH	2	CDC6	1
HERC2	2	CDC7	1
HERC2P2	2	CDH11	1
HIP1R	2	CDH15	1
HLA-DPA1	2	CDH8	1
HLA-DPB1	2	CDIP1	1
HLA-F	2	CDK11B	1
HMGA2	2	CDK16	1
HOPX	2	CDKN1B	1
HSD17B7P2	2	CDKN2AIP	1
HSPA12A	2	CDKN2D	1
HSPB3	2	CDO1	1
HSPG2	2	CDR2L	1
HTRA1	2	CDX1	1
HYAL2	2	CELF2	1
HYOU1	2	CENPF	1
ID4	2	CENPH	1
IDS	2	CEP120	1
IFNGR1	2	CEP152	1
IGFL4	2	CFB	1
IGSF11	2	CGNL1	1
IL17RA	2	CGREF1	1
IL27RA	2	CHCHD2	1
IL6R	2	CHCHD2P2	1
IMPDH2	2	CHCHD3	1
ING4	2	CHCHD6	1
INPP4B	2	CHCHD7	1
INPPL1	2	CHMP4B	1
INTS3	2	CHMP5	1
IRS2	2	CHRAC1	1
ISLR	2	CHRDL1	1
ITPR1	2	CHST15	1
KCNH5	2	CKMT1B	1
KCNMA1	2	CLASP2	1
KCNN2	2	CLCA2	1
KCNQ5	2	CLCN4	1
KCTD15	2	CLDN4	1
KDELC2	2	CLEC11A	1
KIAA0319L	2	CLEC1A	1
KIAA1109	2	CLEC2L	1
KIAA1549L	2	CLIC3	1
[truncated: 1,647 more rows]

## Sheet: Table S4
Table S4. Terms and Z-scores of canonical pathways for deregulated genes in GSCs compared to NSCs.
Canonical Pathway	GSC187	GSC184	GSC143	GSC102	GSC84	GSC80	GSC64v	GSC39	GSC14	GSC12v	GSC10	GSC6
Synaptic Long Term Depression	-2.82843	-1.29099	-3.87298	-2.32379	-2.7136	-1.94145	-0.852803	-1.88562	-3.53009	-2.68328	-3.35659	-2.13809
Cardiac β-adrenergic Signaling	-1.73205	-2.12132	-2.52982	-2.67261	-2.12132	-2.33333	-2.84019	-2.67261	-3	-1.94145	-2.7136	-1.60357
Wnt/Ca+ pathway	-2.7136	-1.89737	-3.16228	-2.33333	-1.34164	-2.33333	-2.66789	-2.52982	-1.13389	-1	-2.33333	-2.12132
cAMP-mediated signaling	-2.04124	-1.2792	-2.44949	-1.71499	-2.29366	-2.35702	-1.56893	-2.47487	-2.69408	-2.78543	-2.44949	-1.04257
Glutamate Receptor Signaling	-2.23607	-1.13389	-2.52982	-1.88982	-2.23607	-2.12132	N/A	-1.88982	-1.89737	-1.89737	-2.44949	-1.13389
Cell Cycle: G2/M DNA Damage Checkpoint Regulation	-1.63299	N/A	-1.41421	-3.16228	-1	N/A	1.89737	-2.52982	-2.7136	-2.52982	1.34164	-2.64575
Neuropathic Pain Signaling In Dorsal Horn Neurons	-2.44949	-1.41421	-2.71069	-1.41421	-2.13809	-1.52753	-0.2	-2.04124	-2.29366	-1.2792	-2.71069	-0.688247
Colorectal Cancer Metastasis Signaling	-1.96116	-2.04124	-2.95932	-1.91485	-0.942809	-2.26779	-2	-1.37199	-1.67126	0.169031	-1.96116	-1
Synaptic Long Term Potentiation	-2.18282	-1.80739	-2.84019	-1.29099	-1.1547	-1.73205	-0.894427	-0.942809	-1.60357	-1.69775	-2.67261	-1
Calcium Signaling	-1.66667	-1.73205	-2.88675	-2.13809	-0.707107	-1.73205	-1.38675	-1.5	-0.57735	-2.11058	-2.33333	-0.774597
Antioxidant Action of Vitamin C	2.64575	0	2.23607	0.816497	1.63299	0.447214	-0.333333	1.63299	2.7136	1.66667	2.44949	2.82843
Mouse Embryonic Stem Cell Pluripotency	-0.632456	-0.377964	-3.15296	-1.66667	-1.34164	-1.06904	-2.5	-2.33333	-1.06904	2.49615	-1.89737	0
CREB Signaling in Neurons	-1.96396	-1.52753	-3.26599	-1.2792	-1.29099	-1.34164	-0.208514	-1.4	-1.87663	-0.392232	-2.68328	-0.447214
Gαs Signaling	-1.89737	-0.904534	-3.31662	-2.3094	-0.904534	-0.707107	-1.1547	-1.38675	-2.33333	-1.94145	0	-0.333333
p53 Signaling	-3.31662	-0.632456	0.904534	-1.73205	0	-0.632456	1.60357	-1	-2.13809	-2.84019	0.632456	-1.50756
PCP pathway	-1.41421	-2.44949	-2.33333	-1.1547	0	-1.88982	-1.21268	-1.66667	0	-1.13389	-1.88982	-1.63299
Role of Wnt/GSK-3β Signaling in the Pathogenesis of Influenza	-2.23607	-2.44949	-2.12132	-0.632456	0	-1.63299	-1.06904	-1.41421	-0.447214	-0.816497	-1.63299	-2
PPAR Signaling	1.06904	0.707107	1.26491	1.50756	0.377964	2.12132	1.60591	1.66667	1.13389	0.27735	2.64575	1.88982
IL-1 Signaling	-1.13389	-1.63299	-2.12132	-1.38675	-1	N/A	-1	-2.33333	-2.12132	0	-2.64575	-0.816497
Basal Cell Carcinoma Signaling	-2.64575	-1.63299	-2.49615	-0.83205	0.447214	-1.66667	-0.727607	-0.57735	-0.333333	-0.377964	-1.88982	-1.63299
Integrin Signaling	-2.52357	-1.70561	1.04257	0.894427	-1.41421	-0.208514	-2.78543	-0.57735	-0.169031	-0.6	-1.60591	-1.41421
RhoA Signaling	0.632456	1.50756	1.13389	0.301511	-1.63299	1.26491	-1.66667	0.57735	3	0.333333	-1.41421	-1.41421
CDK5 Signaling	-2.3094	-1.41421	-1.38675	-0.774597	-1	-1.66667	0	-1.73205	-0.942809	-0.57735	-1.26491	-1.26491
Mitotic Roles of Polo-Like Kinase	0	0	2.44949	2.52982	N/A	N/A	-0.904534	1.88982	2.33333	2.33333	N/A	1.88982
Glioblastoma Multiforme Signaling	-1.2792	-0.894427	-2.35702	-0.942809	0	-1.96396	-1.91485	-0.625543	-0.894427	0.6	-2.06474	-0.5
Corticotropin Releasing Hormone Signaling	-0.83205	-1.73205	-2.13809	-1	-0.377964	-1.41421	0.942809	-1.5	-1.60357	0.27735	-1.50756	0.57735
Thrombopoietin Signaling	1.63299	1.34164	-0.816497	1.63299	1	0.333333	1.50756	0.816497	0.816497	2.64575	0	1
Agrin Interactions at Neuromuscular Junction	-2.12132	-1.13389	0.632456	-0.707107	0.447214	-1.34164	-1.50756	-1	-0.904534	-1.26491	-1	-1.41421
Acute Phase Response Signaling	-0.301511	-0.57735	0.471405	-1.06904	0	-1.41421	-1	-0.632456	-1.60357	2	-1.89737	-2.3094
Cardiac Hypertrophy Signaling	-1.5	-0.942809	-1.78885	0	-0.774597	-0.942809	-1.87663	-1	-0.928477	-1	-1.41421	-1.09109
Prolactin Signaling	1	1.63299	-0.707107	1.41421	0.816497	0.632456	1.73205	1	0.377964	2.64575	0.333333	0.816497
Telomerase Signaling	1.41421	1.34164	0.377964	1.34164	1	0.333333	-1.26491	1.34164	-0.632456	2.7136	0	1.34164
Cyclins and Cell Cycle Regulation	0.816497	-1	N/A	1.73205	0.447214	N/A	-2.49615	1.34164	0.83205	1.41421	0.447214	1.88982
Sperm Motility	-1.21268	-0.57735	-2.11058	-1.50756	-1.26491	-1.26491	0	0	-1.80739	-0.83205	-1.50756	-0.242536
Fc Epsilon RI Signaling	1.63299	1.34164	-1.88982	0.447214	-0.816497	0.632456	0.83205	0.301511	-0.83205	1.89737	-1.26491	0.377964
Endothelin-1 Signaling	-1.04257	0.727607	-1.60591	-0.426401	-1.60357	-1.22474	-0.816497	-0.57735	-1.1767	-0.6	-1.34164	-1.09109
EIF2 Signaling	1.34164	-0.707107	-1.34164	1	N/A	0	4.2	0	0.447214	2.12132	0	0.816497
Lymphotoxin β Receptor Signaling	1.13389	1.34164	1.41421	1.88982	1	0.301511	0	0	0.377964	2.11058	0.707107	1.63299
Huntington's Disease Signaling	-0.774597	-1.26491	1.60357	-1.50756	-1	-0.258199	-0.727607	-0.727607	0.534522	-2	-0.27735	-1.1547
Chemokine Signaling	-1.26491	0	-0.57735	0	-2	-1.13389	0	-1.41421	-0.632456	-1.41421	-1.88982	-1.34164
Fcγ Receptor-mediated Phagocytosis in Macrophages and Monocytes	0.333333	0.816497	0	2.11058	-0.816497	1	2.13809	0.258199	2.13809	1.26491	-0.333333	-0.377964
Production of Nitric Oxide and Reactive Oxygen Species in Macrophages	0.57735	-1	0	-1.21268	-1.26491	-0.83205	-1.73205	0	-1.13389	1.2792	-1.1547	-1.38675
MIF-mediated Glucocorticoid Regulation	N/A	-2	N/A	N/A	-2.23607	N/A	N/A	-2	-2.23607	-1	N/A	-2
Non-Small Cell Lung Cancer Signaling	1.88982	1.88982	0	0.707107	N/A	1	-1.26491	1.41421	0	2.11058	-0.377964	0.816497
EGF Signaling	1.88982	1.34164	-0.707107	0	0	0.333333	-1.88982	0.707107	-0.707107	2.33333	-1.13389	0.377964
Gαq Signaling	-0.258199	0	-3	-0.727607	-1.38675	-1	-0.784465	-0.625543	-1.34164	-0.654654	-1.06904	0.27735
Apoptosis Signaling	0	-1.34164	0.632456	0.301511	-0.447214	-0.816497	-2.49615	-1.41421	1.1547	1.50756	0	-0.816497
Dopamine Receptor Signaling	-0.377964	-1	-0.816497	-1	-1	-0.447214	-0.447214	-1.63299	-1	-0.377964	-2	-0.816497
IGF-1 Signaling	1	0.816497	-0.333333	1	0	1.41421	0	0.707107	1	2.52982	1	0.816497
IL-9 Signaling	2	1.34164	N/A	1.34164	1	1.13389	0.816497	1	0.447214	N/A	0.447214	1
VEGF Family Ligand-Receptor Interactions	1.41421	1	-1.13389	0.447214	-0.447214	0	1.41421	0.707107	0	2.88675	-0.632456	0.377964
PTEN Signaling	0.27735	0.5	1.29099	0.57735	0.57735	0.27735	1.96396	-0.774597	-1.06904	-1.80739	0.83205	-0.5
UVB-Induced MAPK Signaling	1.88982	1	-0.377964	0.816497	1	0.377964	0.57735	0.377964	-0.707107	2.11058	-0.377964	0.816497
Leukocyte Extravasation Signaling	-0.625543	-1.60591	-0.6	0.408248	-0.258199	-1.96396	-1.51186	0	-0.557086	0	-1.52753	-1.34164
eNOS Signaling	0.27735	0.333333	-1.89737	-1	-0.333333	-0.727607	0.774597	-0.727607	0.904534	1.69775	-1.38675	0.27735
IL-6 Signaling	0.57735	-0.83205	0	-1.21268	-0.377964	-0.57735	-1	-0.57735	-0.5	2	-1.94145	-0.57735
Ephrin Receptor Signaling	-2.3094	-0.57735	0.301511	2.3094	0.333333	-0.707107	0	-0.57735	1.60591	0	-0.707107	-0.707107
Glioma Signaling	1	0.27735	-0.83205	1.06904	0.57735	-0.258199	-0.218218	0.774597	1.1547	2.32379	-0.774597	0.83205
Relaxin Signaling	0.333333	-0.301511	-2.3094	-0.904534	0	-0.301511	-0.632456	-1.66667	-1.41421	0.83205	-1	0.333333
VEGF Signaling	1.26491	0.707107	-1.13389	0.333333	-1	-0.27735	-1	0.333333	1.26491	2.3094	0.301511	0
ERK5 Signaling	0.447214	0.816497	1	0	1	-1.13389	-0.816497	0.816497	1.63299	1.13389	0	1
STAT3 Pathway	-0.83205	-0.301511	-1.80739	-0.632456	-1.1547	-0.57735	-0.83205	-0.83205	0.57735	-0.632456	-1.29099	-0.258199
Regulation of Cellular Mechanics by Calpain Protease	-1.63299	-0.447214	-0.333333	-2.23607	0.447214	-1	-1.34164	-0.447214	-1	0	N/A	-0.816497
HGF Signaling	0.301511	-0.632456	0.83205	1.60357	0.333333	-0.301511	0.83205	0.632456	0.904534	2.32379	0.301511	0.632456
ILK Signaling	1	-0.688247	1.50756	0.258199	0	-0.218218	-1.56893	0.534522	-1.34715	1.63299	0.242536	0.534522
Role of p14/p19ARF in Tumor Suppression	-2.23607	-1	0	-1.34164	N/A	-0.816497	0	N/A	-0.447214	-2.23607	-0.447214	-1
GNRH Signaling	-1.29099	-0.632456	-1.5	-0.774597	-0.632456	-1.13389	0	-1.14708	-0.57735	0	-1.73205	0
Death Receptor Signaling	0	0.377964	-0.333333	0.707107	N/A	-1.50756	-1.50756	0.333333	2.82843	0.377964	N/A	-1.41421
Thrombin Signaling	0.942809	1.70561	-0.688247	1.41421	0.258199	0.447214	0	0.96225	1	1.4	0	0.5
p70S6K Signaling	-0.27735	0.301511	-1.89737	0	-0.377964	-1.06904	-0.852803	-0.904534	-1.69775	1.21268	-0.632456	0
Signaling by Rho Family GTPases	0.894427	0.894427	0.208514	0.852803	-0.688247	0.208514	-2.2	-0.625543	0.538816	0.57735	-0.774597	0.727607
Wnt/β-catenin Signaling	-2	-1.14708	-1.13389	-0.784465	1	-0.942809	-0.365148	-0.625543	-0.218218	-0.218218	-0.471405	-0.242536
HIPPO signaling	1.63299	1.34164	2	0.333333	0.816497	N/A	-0.816497	0.816497	-1	0.333333	N/A	0
Growth Hormone Signaling	0	0	-1.26491	1.26491	1.13389	0.301511	1.60357	0.301511	0.27735	1.88982	0.301511	0.707107
Phospholipase C Signaling	-0.333333	-0.377964	0.377964	2.23607	0.333333	0.57735	1.50756	1	1.41421	0.816497	0	0
AMPK Signaling	0.258199	0	-1.38675	-0.904534	-1	0	-1.88562	-1.26491	-0.894427	0.5	-0.57735	-0.27735
Gα12/13 Signaling	1.26491	1.89737	0	0.5	-0.301511	0	-0.727607	0.301511	1.80739	1	0.301511	-0.632456
Aldosterone Signaling in Epithelial Cells	0.632456	0.377964	-1.41421	-0.707107	-0.447214	-0.301511	0	0.333333	-1	2.11058	-1	0.377964
PI3K/AKT Signaling	-0.816497	-0.816497	0	0.377964	0	-0.377964	-1.5	0.377964	-0.258199	1.66667	-2	0.377964
NF-κB Signaling	0.5	0	-0.6	0.242536	-1.06904	0.5	-0.6	0.688247	1.52753	2.55841	-0.258199	0
α-Adrenergic Signaling	-0.333333	0	-1.66667	-0.57735	0	-1.13389	0.904534	-0.774597	-0.707107	0	-1.66667	-0.707107
Calcium-induced T Lymphocyte Apoptosis	0	N/A	0	-0.816497	-1	-1.34164	2.49615	1.41421	N/A	1	N/A	0.377964
HMGB1 Signaling	1.26491	0.301511	1	-1.73205	-0.377964	0	-1.5	0	-1.21268	0.688247	0	0.27735
PDGF Signaling	0.301511	0	-1.50756	0.447214	0.707107	-1.06904	-0.632456	-0.301511	0.301511	1	-1.26491	-0.816497
CXCR4 Signaling	-0.242536	0.774597	-0.5	1.21268	-0.27735	0.727607	-0.654654	0.852803	0.426401	0.654654	0.5	1.50756
JAK/Stat Signaling	0.707107	1.13389	-0.707107	1.41421	0	0.632456	0	1.13389	-0.632456	1.50756	0	0.377964
Cell Cycle: G1/S Checkpoint Regulation	-1.34164	0.816497	N/A	0.333333	0	1.88982	0.632456	0.816497	1.26491	N/A	1.13389	0
Protein Kinase A Signaling	0	-0.164399	-1.76141	-0.437595	-0.365148	-1.52128	-0.927173	-0.288675	-0.714286	-0.57735	-0.666667	-0.780869
LPS/IL-1 Mediated Inhibition of RXR Function	1.1547	-0.27735	0.57735	-0.242536	1.06904	0.632456	-0.471405	0.57735	1.29099	1.06904	0.57735	0.258199
PPARα/RXRα Activation	1.41421	2.23607	0	0.27735	0	-0.707107	1.60591	0.377964	-0.57735	0.301511	0.301511	0.333333
ATM Signaling	-0.447214	N/A	-1	-0.707107	N/A	N/A	1	-1.13389	-1.66667	-1	-0.447214	-0.707107
VDR/RXR Activation	N/A	0	N/A	N/A	N/A	N/A	2.23607	2.23607	1.63299	1	1	N/A
fMLP Signaling in Neutrophils	-0.301511	0.333333	-2.11058	0.707107	0.447214	0	0.534522	0.258199	-1	0.333333	-0.632456	1.41421
Leptin Signaling in Obesity	1.63299	0.447214	-0.447214	0.816497	0.447214	1	0	0.447214	0.377964	1.63299	0	0.816497
Regulation of eIF4 and p70S6K Signaling	0.447214	0	-0.377964	N/A	1	0.707107	-2.12132	N/A	-1.26491	2.12132	0	0
ErbB4 Signaling	1.34164	0.447214	-1.34164	0.447214	N/A	0	1.26491	0	0	2.12132	0	1
G Beta Gamma Signaling	-0.333333	-0.333333	-0.904534	1.13389	0	-1.13389	1.50756	0	0	0.5	-0.707107	1.34164
FGF Signaling	0.333333	-0.333333	0.301511	0.904534	0.447214	0.632456	0.632456	1.26491	0.57735	2.12132	0	0.333333
GDNF Family Ligand-Receptor Interactions	2.23607	0.447214	-0.377964	-0.377964	N/A	0	-1.13389	-1	0.333333	1.13389	-0.816497	0
Paxillin Signaling	-0.632456	-0.632456	0	0.333333	0	-0.301511	-1.60357	-1.26491	0.258199	0.534522	-1	-1.26491
Glioma Invasiveness Signaling	-0.377964	-1.29099	-0.632456	-0.57735	-0.377964	-0.301511	-1.94145	1.1547	-0.27735	0.57735	-0.301511	0
p38 MAPK Signaling	-0.816497	-0.447214	0.333333	0	-0.816497	-0.377964	-0.904534	0.632456	-0.57735	0.27735	-1.88982	-0.707107
Rac Signaling	-0.333333	0	0.57735	1.13389	0.447214	1.1547	-0.57735	0.377964	-0.27735	1.73205	0.447214	-0.707107
Acute Myeloid Leukemia Signaling	0.447214	0.816497	-1	1.13389	1	0	-0.333333	N/A	-0.377964	2.64575	0	0
Antiproliferative Role of Somatostatin Receptor 2	0.447214	0.377964	-1.88982	1.34164	-0.447214	0	-1.13389	-0.447214	0	0.447214	-0.377964	0.816497
TNFR1 Signaling	0.447214	N/A	0.816497	1	N/A	-1	-1.26491	-1	0.816497	1.34164	N/A	N/A
Role of NFAT in Regulation of the Immune Response	-0.534522	0.57735	-0.83205	-0.27735	-1.13389	-0.5	0	-0.27735	-0.534522	1.06904	-0.904534	-1
Cdc42 Signaling	-1.13389	-0.447214	0.632456	0.707107	0	0.707107	-1	-0.707107	0.333333	0.707107	N/A	-1.13389
Pancreatic Adenocarcinoma Signaling	0.301511	0.816497	-0.333333	0.27735	-0.447214	0.83205	-0.301511	0.83205	-0.57735	1.38675	-1	-0.333333
RhoGDI Signaling	0.534522	0	0.242536	-0.774597	0.774597	1	1.14708	0.774597	-0.894427	0	1.26491	0
ERK/MAPK Signaling	0.242536	0.27735	1.09109	2	0.83205	0	-0.392232	1.29099	0.218218	0.471405	-0.301511	-0.258199
Nitric Oxide Signaling in the Cardiovascular System	0.242536	0.301511	-1.26491	-0.774597	-1	0	0	0.242536	0	2	-0.534522	0.942809
Notch Signaling	-0.447214	-1.13389	-2.23607	-1.34164	N/A	N/A	-1.13389	N/A	-1	N/A	N/A	N/A
Role of NFAT in Cardiac Hypertrophy	-1.41421	0.447214	-2.29366	-1.34164	0.27735	0.208514	0	0	0	0.19245	-0.816497	-0.208514
Neurotrophin/TRK Signaling	1.13389	0.377964	0.333333	0.632456	0	0.333333	-0.632456	0.816497	0.632456	1.26491	-0.333333	0.707107
Neuregulin Signaling	0.333333	1	0	0.816497	1.34164	0.333333	0.242536	0.333333	0.377964	1.50756	0	0.707107
P2Y Purigenic Receptor Signaling Pathway	-0.258199	0	-1.94145	0	0.333333	-0.57735	0.229416	-0.774597	-0.83205	1.14708	-0.534522	0.301511
mTOR Signaling	0	0	-1.1547	1	0.377964	0.632456	0.654654	0.242536	0	1.69775	-0.333333	0.707107
Gαi Signaling	-1.06904	0.774597	-1.06904	0.688247	-1.38675	-0.301511	0	0.229416	-0.5	-0.471405	0.258199	0
Dendritic Cell Maturation	-0.471405	0.242536	-0.27735	-0.242536	-1.1547	-0.229416	0.229416	0.471405	-1.09109	1.09109	0.27735	-0.942809
Ceramide Signaling	-0.632456	-0.707107	0	-0.816497	0	-1	0.57735	0	0.774597	-0.904534	0	-1.26491
Melanocyte Development and Pigmentation Signaling	-0.632456	-0.632456	-1.50756	-0.301511	0	0	-0.333333	-1.1547	0	0.904534	-1	0
CNTF Signaling	0.447214	0.447214	-1.13389	0	0	0	-0.816497	0	0.301511	2	-0.816497	0.447214
UVA-Induced MAPK Signaling	0	1.50756	-1	0.377964	0.816497	-0.774597	0	0.534522	-0.27735	0	-0.707107	0.333333
Tec Kinase Signaling	0	-0.27735	-0.534522	-0.301511	0	-0.57735	0.727607	0.242536	0.654654	1.21268	-0.301511	-1.29099
Actin Cytoskeleton Signaling	0.534522	0.229416	0.942809	0.727607	0	0.727607	-1.96116	0.27735	0.447214	0.258199	0	0
Role of NANOG in Mammalian Embryonic Stem Cell Pluripotency	N/A	N/A	-0.447214	0	N/A	0.707107	-1	N/A	0.816497	2.64575	-0.447214	N/A
IL-8 Signaling	0	0.5	0.229416	0.942809	0.301511	0	0	0.784465	-0.208514	1.56893	-0.688247	0.83205
PEDF Signaling	0.447214	0.447214	-1.26491	-0.333333	N/A	0.816497	-0.377964	0	-0.301511	1.66667	0	0.377964
LXR/RXR Activation	-0.301511	0.632456	0.258199	1.94145	0.377964	0.377964	0.258199	1	-0.27735	-0.301511	0	-0.301511
Melatonin Signaling	-1.41421	0	0	0	N/A	N/A	1.50756	0	-0.816497	-0.632456	-0.816497	0.816497
Role of IL-17F in Allergic Inflammatory Airway Diseases	N/A	N/A	1.88982	1	N/A	N/A	1	1.63299	0.447214	N/A	N/A	N/A
Type II Diabetes Mellitus Signaling	1.13389	0	-1	0.377964	0.447214	0	-0.471405	0	0.301511	1.73205	-0.377964	0
Macropinocytosis Signaling	0	-0.377964	-1	0.377964	-0.377964	-0.632456	0.57735	0	0	1.41421	-0.904534	0
Complement System	0.377964	1	0	-0.447214	0.447214	0.377964	N/A	1	1	0	0	-0.816497
UVC-Induced MAPK Signaling	0	N/A	-1.34164	N/A	N/A	N/A	1.13389	-0.377964	-1	0	-1	-0.447214
PAK Signaling	-0.27735	0	0	0.333333	1	-0.242536	-1.26491	-0.632456	0.5	0	-0.333333	-0.707107
NRF2-mediated Oxidative Stress Response	-1.88982	0	0	0.333333	N/A	0.377964	0.774597	0.301511	0.333333	0	-1.13389	0
Sphingosine-1-phosphate Signaling	0.229416	0.242536	-0.632456	0.301511	0.57735	0.242536	-1.29099	0.447214	-0.208514	0.654654	-0.258199	0
Ephrin B Signaling	-1.34164	N/A	0	0.377964	N/A	N/A	-0.377964	-0.447214	0.816497	-1.63299	0	N/A
Coagulation System	0.816497	-0.377964	0.447214	-1.63299	N/A	0	-0.816497	0.447214	0	N/A	0	0.447214
TGF-β Signaling	N/A	0.377964	-0.333333	0	0	N/A	-0.333333	-0.816497	-0.632456	0.333333	-1.34164	-0.816497
Retinoic acid Mediated Apoptosis Signaling	0	N/A	1	N/A	N/A	-1.13389	1.63299	1.13389	N/A	0	N/A	0
Actin Nucleation by ARP-WASP Complex	N/A	0	N/A	N/A	1	N/A	-1	0.447214	1.41421	0.816497	N/A	0
Role of CHK Proteins in Cell Cycle Checkpoint Control	N/A	N/A	N/A	-1	N/A	N/A	2.64575	N/A	0	-1	N/A	N/A
Dopamine-DARPP32 Feedback in cAMP Signaling	-0.5	-0.57735	-0.27735	-0.5	0.333333	-0.27735	0.218218	-0.447214	-0.57735	0.258199	-0.57735	0
Renal Cell Carcinoma Signaling	0.377964	0	0.707107	0.447214	N/A	0	-0.447214	-0.447214	-0.377964	1.66667	0	0
TWEAK Signaling	1.34164	N/A	0.447214	0	N/A	-0.447214	-0.707107	0	N/A	1	N/A	0.447214
Type I Diabetes Mellitus Signaling	0.333333	0	0.333333	0	0	0	0	0.632456	0.57735	1.26491	-0.377964	-0.333333
Estrogen-mediated S-phase Entry	0	N/A	N/A	1.34164	N/A	N/A	-2.23607	N/A	N/A	N/A	N/A	N/A
B Cell Activating Factor Signaling	N/A	N/A	-0.816497	0	N/A	N/A	-0.447214	-1	-1	0	N/A	N/A
Amyloid Processing	N/A	N/A	-1	N/A	N/A	N/A	N/A	N/A	-2	N/A	N/A	N/A
Intrinsic Prothrombin Activation Pathway	-0.447214	-0.447214	N/A	N/A	N/A	N/A	0	0	0	-1	N/A	1
Aryl Hydrocarbon Receptor Signaling	0	N/A	N/A	N/A	N/A	N/A	0	0.447214	-0.447214	-1	N/A	-1
April Mediated Signaling	N/A	N/A	-0.377964	0	N/A	N/A	-0.447214	-1	-1	0	N/A	N/A
Interferon Signaling	N/A	N/A	N/A	N/A	N/A	N/A	N/A	2.64575	0	N/A	N/A	N/A
TNFR2 Signaling	N/A	N/A	0.447214	N/A	N/A	N/A	-1.63299	N/A	N/A	N/A	0	N/A
Granzyme B Signaling	N/A	N/A	N/A	N/A	N/A	N/A	N/A	N/A	N/A	N/A	N/A	2
IL-3 Signaling	N/A	N/A	N/A	N/A	N/A	N/A	1.63299	N/A	N/A	N/A	N/A	N/A
Sonic Hedgehog Signaling	N/A	N/A	N/A	-0.447214	N/A	N/A	N/A	N/A	1	N/A	0	N/A
nNOS Signaling in Neurons	N/A	N/A	N/A	N/A	N/A	N/A	-1.34164	N/A	N/A	N/A	N/A	0
Oncostatin M Signaling	N/A	0.816497	0	0	N/A	N/A	0	N/A	-0.447214	N/A	N/A	0
Inhibition of Angiogenesis by TSP1	N/A	N/A	N/A	N/A	N/A	N/A	N/A	N/A	-1	0	N/A	N/A
Inflammasome pathway	0	N/A	1	N/A	N/A	N/A	0	0	N/A	0	0	0
Remodeling of Epithelial Adherens Junctions	N/A	N/A	N/A	N/A	N/A	N/A	N/A	0.447214	N/A	N/A	N/A	N/A
Pregnenolone Biosynthesis	0	0	N/A	N/A	0	N/A	0	0	N/A	N/A	0	0
Superpathway of Serine and Glycine Biosynthesis I	N/A	N/A	N/A	N/A	N/A	N/A	N/A	N/A	N/A	N/A	0	N/A
Arginine Biosynthesis IV	N/A	N/A	N/A	N/A	N/A	N/A	N/A	N/A	N/A	N/A	N/A	0
Adenosine Nucleotides Degradation II	N/A	0	N/A	N/A	N/A	0	N/A	N/A	N/A	N/A	0	N/A
Pentose Phosphate Pathway (Oxidative Branch)	0	N/A	0	0	0	0	N/A	N/A	N/A	0	N/A	0
Hematopoiesis from Multipotent Stem Cells	N/A	N/A	N/A	N/A	N/A	N/A	N/A	N/A	N/A	0	N/A	N/A
Retinoate Biosynthesis II	N/A	0	N/A	0	N/A	N/A	N/A	0	N/A	N/A	N/A	N/A
nNOS Signaling in Skeletal Muscle Cells	N/A	N/A	N/A	N/A	0	N/A	N/A	N/A	N/A	N/A	0	N/A
Purine Nucleotides De Novo Biosynthesis II	0	0	0	N/A	N/A	N/A	N/A	N/A	N/A	N/A	0	N/A
Thyroid Hormone Metabolism II (via Conjugation and/or Degradation)	N/A	N/A	N/A	N/A	0	N/A	N/A	N/A	N/A	N/A	N/A	N/A
Putrescine Biosynthesis III	N/A	0	0	N/A	0	N/A	N/A	N/A	0	0	N/A	N/A
Spermine and Spermidine Degradation I	N/A	0	0	N/A	N/A	N/A	0	N/A	0	0	N/A	N/A
Serine Biosynthesis	N/A	N/A	N/A	N/A	N/A	N/A	N/A	N/A	N/A	N/A	0	N/A
Guanosine Nucleotides Degradation III	N/A	0	0	N/A	N/A	0	N/A	N/A	N/A	N/A	0	N/A
Sulfite Oxidation IV	N/A	0	N/A	N/A	N/A	0	N/A	N/A	N/A	N/A	0	N/A
Glycoaminoglycan-protein Linkage Region Biosynthesis	N/A	N/A	N/A	N/A	0	N/A	N/A	N/A	N/A	N/A	N/A	N/A
Purine Nucleotides Degradation II (Aerobic)	N/A	0	N/A	N/A	N/A	N/A	N/A	N/A	N/A	N/A	0	N/A
UDP-N-acetyl-D-galactosamine Biosynthesis II	N/A	N/A	N/A	N/A	0	N/A	N/A	N/A	N/A	N/A	N/A	N/A
Chondroitin and Dermatan Biosynthesis	0	N/A	N/A	N/A	0	N/A	N/A	0	N/A	N/A	N/A	N/A
Calcium Transport I	N/A	N/A	0	N/A	N/A	0	N/A	N/A	0	N/A	N/A	N/A
Antiproliferative Role of TOB in T Cell Signaling	0	0	N/A	N/A	N/A	N/A	N/A	N/A	N/A	N/A	N/A	N/A
Spermine Biosynthesis	N/A	0	N/A	N/A	N/A	N/A	N/A	N/A	N/A	N/A	N/A	N/A
G Protein Signaling Mediated by Tubby	N/A	N/A	N/A	0	N/A	N/A	N/A	N/A	N/A	N/A	N/A	N/A
Cell Cycle Control of Chromosomal Replication	N/A	0	N/A	N/A	N/A	N/A	N/A	N/A	N/A	0	N/A	N/A
Arsenate Detoxification I (Glutaredoxin)	N/A	0	0	N/A	0	0	N/A	N/A	0	N/A	0	N/A
UDP-N-acetyl-D-glucosamine Biosynthesis II	N/A	N/A	N/A	N/A	0	N/A	N/A	N/A	0	N/A	0	N/A
D-myo-inositol (1,3,4)-trisphosphate Biosynthesis	N/A	N/A	N/A	0	N/A	N/A	N/A	N/A	N/A	N/A	N/A	N/A
D-myo-inositol (1,4,5)-Trisphosphate Biosynthesis	N/A	0	N/A	N/A	N/A	N/A	N/A	N/A	N/A	N/A	N/A	N/A
Urate Biosynthesis/Inosine 5'-phosphate Degradation	N/A	0	0	N/A	N/A	N/A	N/A	N/A	N/A	N/A	0	N/A
Adenine and Adenosine Salvage VI	N/A	N/A	N/A	N/A	N/A	0	0	N/A	N/A	0	N/A	0
Trehalose Degradation II (Trehalase)	N/A	N/A	N/A	N/A	0	N/A	N/A	N/A	N/A	0	N/A	N/A
Phenylalanine Degradation IV (Mammalian, via Side Chain)	N/A	0	0	0	N/A	N/A	N/A	0	N/A	0	0	0
Dermatan Sulfate Degradation (Metazoa)	N/A	N/A	N/A	N/A	N/A	N/A	0	N/A	N/A	N/A	N/A	N/A
PRPP Biosynthesis I	0	0	N/A	0	N/A	0	N/A	0	0	N/A	N/A	N/A
Glycerol Degradation I	N/A	N/A	0	N/A	N/A	N/A	N/A	N/A	N/A	N/A	N/A	N/A
Glycogen Biosynthesis II (from UDP-D-Glucose)	N/A	0	0	N/A	0	N/A	N/A	N/A	N/A	0	0	N/A
Vitamin-C Transport	N/A	N/A	N/A	0	N/A	N/A	N/A	N/A	N/A	0	N/A	N/A
Glycerol-3-phosphate Shuttle	N/A	N/A	0	N/A	N/A	N/A	N/A	N/A	N/A	N/A	N/A	N/A
Acetate Conversion to Acetyl-CoA	N/A	0	N/A	0	N/A	N/A	0	0	N/A	N/A	N/A	N/A
Glutathione Biosynthesis	0	N/A	N/A	0	0	N/A	N/A	0	N/A	0	0	N/A
Neuroprotective Role of THOP1 in Alzheimer's Disease	N/A	N/A	N/A	N/A	N/A	N/A	N/A	N/A	N/A	N/A	0	N/A
DNA damage-induced 14-3-3σ Signaling	N/A	0	N/A	N/A	0	0	N/A	N/A	N/A	N/A	0	N/A
Phosphatidylethanolamine Biosynthesis II	0	0	N/A	N/A	0	N/A	N/A	0	N/A	0	0	N/A
Graft-versus-Host Disease Signaling	N/A	N/A	N/A	N/A	N/A	N/A	N/A	N/A	N/A	N/A	0	N/A

## Sheet: Table S5
Table S5. Deregulated miRNAs in GSCs and their predicted gene targets based on the miRBD database (colored red italic font: genes with prognostic value)
MicroRNA	MIR1276	MIR4754	MIR136	MIR4292	MIR568	MIR663	MIR3911	MIR31	MIR1282	MIR762	MIR770	MIR1254	MIR210	MIR3916	MIR3648	MIR4458	MIR621	MIR4435	MIR1273	MIR3615	MIR503
Expression change in GSC	Downregulated	Downregulated	Downregulated	Downregulated	Downregulated	Downregulated	Downregulated	Downregulated	Downregulated	Downregulated	Downregulated	Downregulated	Downregulated	Downregulated	Downregulated	Downregulated	Upregulated	Upregulated	Upregulated	Upregulated	Upregulated
# of GSCs affected	12	12	12	11	11	11	10	9	8	8	8	6	6	6	5	4	6	5	5	4	4
	Predicted targeted genes for each microRNA
	CORO2A	TMPRSS2	RHCG	YWHAG	FOSL1	ISLR2	PCMT1	TCEB1	SAR1B	MYO1C	GTDC1	IMPDH1	FGFRL1	SDC1	SKI	B3GNT7	UBQLN2	DCAF10	NAA50	TNFAIP8L1	PTK7
	MARK1	SDCBP2	RGS4	HPCAL1	PTRF	LSP1	BCOR	FRS2	ZZEF1	MESDC1	MESDC1	B3GNT7	ISCU	STEAP2	UPF1	HMGA2	LEF1	MAPK8	MEF2C	NETO1	RICTOR
	HIF1A	ZNF362	PPP2R2A	MKRN1	STEAP2	ABO	PSMA4	ZMYM5	SSX4	GIPC3	SORT1	CCDC64	RRP1B	YWHAG	APC2	LIN28B	NGLY1	VLDLR	CD274	MEIS2	FAM122A
	SYT1	EVL	SGIP1	RHCG	APOOL	ESPN	CTNND2	SLC10A7	SSX4B	PACS1	MAP3K1	ARHGAP31	DENND6A	CYB561	LPL	SMARCAD1	SNX4	STMN1	CPNE4	C14orf119	ZNF423
	CXorf23	ARHGAP23	MTMR4	CCDC64	ADAMTS1	YIF1B	PARG	RAI14	SSX2	ACVRL1	TMEM178A	MGAT5B	IGF2	ATE1	FOXD3	FAM178A	PCDH19	CAPRIN1	PAN3	KCTD12	PTPN12
	DDX5	TMEM141	MDM1	YKT6	FRMD6	NFIX	GNAT1	BACH1	SSX1	KCNS1	STMN1	GRAMD1B	ZNF462	NAV3	CCNF	ADRB2	CAPRIN1	DDX3X	GLB1L3	DAB2IP	SMARCA1
	BRD1	APOLD1	TMEM161B	IQSEC3	MAML2	DPP9	CADPS	CHMP4B	SSX2B	PHLDB1	KAT2B	PRR14L	DHX58	ZNF609	SGTA	LRIG3	CASZ1	ITPK1	CNBP	DMTF1	CREBL2
	PARG	SF3A2	GCNT2	UBE2Z	NEUROD1	SPTBN4	RAB6B	MED12L	SSX5	OSBP2	SLC17A6	KCNQ5	KMT2D	RBBP4	HMHA1	GATM	SEMA3D	ATF3	ZC3H7B	HNMT	WISP1
	CARF	JMY	PTCHD4	CCDC102A	GRM8	GRIN2D	SNTB2	GABBR2	SSX3	GPRIN1	ZDHHC11B	KCTD5	CORO2B	PRDM1	INPP5A	GNPTAB	PFKFB2	ANGPTL2	FKBP9	TTLL11	AP3D1
	CHDH	EYA4	SLC7A3	DCAF7	ALCAM	PRRT1	PTPRB	RHOXF2B	DAB2IP	GNAI2	MARK1	RASL12	ACVR1B	HNRNPK		ADAMTS8	MIER1	ZBTB11	NUFIP2	SLITRK5	ZNF282
	RBM39	GATA2	CREBZF	ERGIC1	STEAP4	SCRT1	PAIP2	RHOXF2	PLIN1	PRAF2	KIF13A	CHST11	SCARA3	GANAB		DNA2	ETV5	ANK2	TRAFD1	DCLK1	CYB561
	CASZ1	ABCC3	NUP50	ZNF862	ZSWIM6	DPF1	CREBRF	BCL10	TRIAP1	CLIP3	ZFAND3	DIP2B	ALDH5A1	ANO6		BZW1	ACKR4	CAMSAP2	KIF18B	NBPF20	CCND2
	UNC5C	PLN	TRPC4AP	FBXO41	PIEZO1	RAP1GAP2	GPR107	HAUS4	C1QTNF3	CLCNKB	UBR3	CALR	LOC102723367	CAMK1D		C8orf58	PHF8	CYTH3	SLC11A2	NBPF15	MPRIP
	KCNK2		RPUSD4	MDGA1	NOTCH1	WWOX	BTN1A1	RND1	TMEM263	FBXO41	TXNDC12	ING3	SERTM1	CREB3L2		TMPRSS2	ALDH1A2	SOS1	PANX2	CLN5	RPA4
	CDC27		INO80	CPSF7	MIER3	ADCYAP1R1	NFASC	RXFP1	IRS2	IQSEC2	DIAPH3	RNGTT	PDZD4	CBLN4		IGDCC3	ZHX1	PLEKHO2	CD24	NBPF19	WWP2
	WRB		C10orf118	HEMK1	TRAK2	ZNF385A	KLHL23	HNRNPA0	RNASE11	RELT	NRP1	ELAVL1	TTC13	NRCAM		NME6	COQ2	EPHA3	LOC101928641	LOC102724250	KIF1C
	NAALAD2		OSBP	DESI1	PPP1CC	ADAM8	DLAT	PRDM1	SDPR	CPSF7	TFCP2	RBPJL	WHSC1	ASTN1		TTLL4	AMMECR1L	SOGA1	COQ7	ZNF766	CCND1
	ARHGAP31		KCNJ4	RHOBTB1	DUSP1	ACSL3	ZSCAN29	VDAC1	MSRA	CPLX2	TDP1	NECAP1	WLS	C11orf87		TMEM110	SPRY4	TOMM40L	ABCC5	NBPF1	VEZF1
	NMB		ELF3	CBX7	NOC3L	PIP5K1C	CYP2S1	SYBU	TSPAN12	CBX7	ARHGAP31	FEZF2	GGNBP2	TRIAP1		SCN4B	CCND2	DAAM2	LOC101928917	NAV2	NKX2-1
	CSF1		ARPP21	IRF1	FBXO38	CMIP	MEIS2	AK7	IRAK1BP1	ABR	RANBP9	PEX26	SLC16A14	TDRD1		MAPK6	RBM11	ILDR2	ZSWIM7	NBPF9	RALGAPB
	TET1		ATE1	CARHSP1	PHIP	GNAI2	ACLY	ZDBF2	SOX2	ERC1	CPEB3	FAM178A	VAMP4	MMP16		LIPT2	ZBTB44	PTPRJ	PGAM4	ADCY6	KLHL26
	ST8SIA3		PRPF38B	MAP3K14	MFAP2	CACNA2D2	HIVEP3	CRK	RABGEF1	VAMP1	RAP1GDS1	KLHL21	KIF5A	KTI12		ZFYVE26	GPR85	CNBP	PGAM1	RTCB	POLR3A
	GADL1		NCBP2	RITA1	ZC3H12B	SBF1	ST8SIA4	EPB41L5	PLCH1	KIAA0513	CSGALNACT1	C14orf1	PCYT1B	CMTR2		HIC2	STK17B	FGF5	SDCBP	NWD1	LRRC6
	SLC1A2		PSME4	ELFN2	FZD6	SLC12A5	ENY2	VAT1L	BMP7	NAA60	ELOVL4	TOX3	FAM159B	FSD1L		DMD	PAK7	TSPAN5	APOL1	NBPF14	ZNRF2
	PTP4A1		WDR43	PLK3	PTPN4	SLITRK1	EFNB1	USP9X	KIAA0232	SEMA7A	TTL	UBTD2	MPEG1	HERC3		COL3A1	EBF3	SLC35B4	SLC35A3		TNPO1
	PIK3C2B		SNRK	CPLX2	SLC35A3	GIGYF1	LOC101930125	AS3MT	EMP2	SNX19	CDKL4	IL1RL1	MDGA1	ESRRG		TMEM2	AGO4	NID2	TMEM215		EMC6
	TOP2B		JAZF1	SLIT2	TJP1	PPP5C	FUT9	TRIT1	TCL1A	PPM1F	DCUN1D3	KCNJ10	POU2AF1	TRA2A		PCGF3	UBE2Q1	CAMK1G	CHMP3		RAB11FIP3
	HIPK3		GAS7	TANC2	PTPRG	CLSTN1	SACM1L	VPS13A	FAM122C	CBX6	GCSAML	DDN	AIFM3	ARL3		ZBTB5	YPEL5	KLHL18	RNF103-CHMP3		TMEM155
	SMAD3		SYTL4	SAMD10	SMURF2	SPI1	HSPBP1	HNRNPH3	RSPO4	PEX14	MMAA	LSM14A	VAMP7	SNX25		FZD3	KIAA1217	PTAFR	UPK3BL		SLC2A4
	PANK3		PWWP2A	SH3BGRL2	KIAA1244	SLC25A40	42435	ALDH1A3	ATAD2B	SYNDIG1L	NUDCD1	SH3BP2	KCMF1	AKAP12		LIMD2	DDX3X	C22orf23	LIX1L		BBC3
	MMGT1		TNRC18	TBC1D16	EML5	MAFB	WBP2NL	GPR62	RABIF	AOC3	UBQLN1	INSR	SIN3A	ARID4A		SMIM3	ACTG1	CDK6	SLC25A32		WEE2
	PPIP5K2		ARHGEF4	FAM107A	PHC3	DYRK1A	KIAA0226L	KCNQ5	PEX12	APC2	ABI1	GTF2A1	GALR2	POGK		ACVR1C	TMEM230	TPH1	LRRC47		JARID2
	AHCYL1		SLAMF7	ARHGAP18	MCTP1	PITPNM2	RAB4A	PRSS23	FMN2	C17orf103	COL24A1	PHKG2	SLC35G1	FAM49B		PRTG	CNTN1	SPIB	RNF115		TERF2IP
	MAP1LC3B		PATZ1	FOSL2	YIPF4	WIPF3	KIR3DS1	C18orf63		PARVG	SRSF10	ALX4	NR1D2	PANK3		NPHP3	PDP2	KRT80	XPNPEP3		DHCR24
	PPP2R5C		KIAA1919	WDR47	RNF145	LOC101928268	ANK3	GRHL1		ACE	MAGI3	TRDN	GPD1L	STK39		CLP1	MMGT1	STAC2	FAM129A		USP2
	RIMKLA		SEMA4C	ZBTB40	ZNF800	HSPG2	FAM8A1	NKRF		RNF38	BAZ1A	CDK6	SH3BGRL	ATF7IP		EIF4G2	ZFHX4	MAN2A1	SNX27		APOBEC3F
	C12orf50		IL6ST	CMKLR1	ID2	PITX1	DR1	KCNV1		TRMT61A	MYO6	AKIRIN1	PROK1	ALDH5A1		SLC25A27	FBXL17	XK	HUS1		GREM2
	LPIN2		BTN3A1	CLIP2	FAM103A1	CTAGE5	FAM110B	DAPK1		ARHGAP1	SP4	TBKBP1	ELFN2	MYADM		COIL	BTG1	GOLPH3	MRPL44		ZNF217
	SEMA3D		CBX4	CD44	JAK1	OLFM2	CCDC80	SRD5A3		NKIRAS2	PSD3	IL17RD		STARD7		IGF2BP3	ANK2	FYCO1	SYT15		BCL11B
	STK39		ANKRD12	FIBCD1	RAP1A	UBE2NL	ALDH9A1	DPYSL3		BCAM	PDGFRA	PIM3		KLHL31		FOXP2	FAM49A	FAM124B	BMP8A		HS6ST2
	LMO4		CTTNBP2	ZBTB34	SNX2	SLC17A7	GOSR2	KCNA6		CSF3R	ANK3	MEA1		BTF3L4		TRIM71	NAIP	ORC5	ZNF850		SPTAN1
	FEM1C		CNOT7	ZBTB5	HNRNPDL	EPB41L1	OSBPL3	POGK		RAB35	GMFB	LARP1		TMEM57		UTRN	REEP1	VASH2	POLR2J3		RAB6B
	RELA		SLC15A2	SAMD14	ZC3H6	SNCB	FDFT1	ZC3H12D		SHB	RASSF3	HID1		TAB2		AP1S1	MAF	GRAMD1B	SNX15		CDON
	F11R		DSTYK	PVRL1	DDX26B	ZNF784	PELI1	HTR3E		CDR2L	AQP4	LOC100862671		STXBP5		GNG5	CBLB	RRP7A	PCDHB11		ASAP1
	CHIC2		RADIL	ORAI3	KMT2E	NAV1	C8orf86	KIAA1324		ARL2BP	CNR1	HHLA2		VPS37A		MAP4K3	CFL2	SIAH1	C1orf106		IRF2BP2
	ARHGEF12		GLIPR2	CDCA3	G2E3	DPYSL5	KCNJ3	TDP1		PVRL1	SAMD3	RBL2		KIAA0556		PARD6B	MYEF2	GRAP	SHMT1		MTCH2
	RBM24		FMR1	WIPF2	ANKRD12	EEF1A2	LYRM2	C1orf110		CRTC1	GTF3C1	KIF3B		KCNJ15		NAP1L1	KDM5A	CTTNBP2NL	USP10
	USP9X		BZW2	DAGLA	STAMBPL1	ZBTB22	GABRA3	GPR137C		JPH3	RNF2	ABCC1		NR3C2		CCNJ	KDM6B	GOLPH3L	MARK4
	OSTM1		UBR1	CACNA1C	FAM13C	STK35	C2orf61	PSD3		GAB2	CCDC85A	PPT2		SMG1		UHRF2	SFMBT1	PPP2R2C	ZNF816-ZNF321P
	PTPRD		SHE	FOXP4	PCNX	RIMS3	LRCH1	MASP1		ZFR2	ASXL1	TBC1D28		DNM3		GAB2	SIN3A	CBFA2T2	LYZ
	THPO		RNF139	GALNT16	ERAP1	SLC22A13	SLC16A2	CLOCK		NFIX	CHSY3	PARD3B		AMER1		PRPF38B	EPB41L4B	QSER1	POLR2J2
	DCLK2		SMARCD1	TBC1D2	ELMOD2	HOXC11	KIAA0355	FKBP14		PPP1R11	RNF166	FAIM2		C2orf49		ZNF322	LYRM9	GRIPAP1
	PTPRM		C5orf63	RASL12	SS18L1	ZNF628	EDN1	PRKD3		FSTL3	UHRF1BP1	OSTM1		HNRNPR		E2F5	PTPRD	AQP1
	PCDH19		FYTTD1	NCDN	DIAPH2	CELSR1	CRK	STAT3		CAPN15	CNOT6L	PFKFB2		CHIC1		LRIG2	SNX14	C6orf89
	KALRN		DCP2	TAL2	TSHZ3	IQSEC2	PPP1R2	AIM1		UBAP1	NTRK2	SOCS4		YLPM1		NR6A1	NLRP9	NOVA1
	PDE8B		BTN3A2	FBXL19	STIP1	AATF	CISD3	EPB41L4B		CX3CL1	AKIRIN2	PPP3CB		MMACHC		RICTOR	TCEAL4	CC2D1B
	ZFP91		HLA-DOB	LRRC16B	KMT2D	OLIG1	PITPNC1	RBM47		TMEM151B	KCNMB2	UBXN7		RAB31		BEGAIN	SLC39A8	AGFG2
	SRSF5		EIF3A	MIEF2	PLEKHA5	TNFRSF8	SLCO2A1	GPR88		GFI1	PBX1	ADARB1		42430		ACER2	UBE2W	GPR161
	BNIP2		NMT1	LHX9	PDIK1L	KCNQ4	HMOX2	PLEKHB2		RAP1GAP2	CAPN1	SLC10A3		GPLD1		NHLRC3	ACOX1	APCDD1
	FAM126A		GLT6D1	PTGIR	PRDM1	GNG7	ABHD2	C18orf42		ABCF2	ARHGAP12	TRIM67		SMG7		BACH1	KITLG	JAKMIP3
	SPAG9		PTPRG	ARNT2	TMEM26	SAMD4A	MEIS1	SEC31A		PADI2	BTG1	C2orf61		LMAN1		FIGN	NOTCH2	SZRD1
	RAPSN		EXTL3	SUN2	AKIRIN1	CARM1	ARHGAP1	UBE2H		ABCG4	SMG1	ARID4A		BSN		THRSP	AQP9	CLIC5
	IRF8		FAM120A	MLLT6	WNT3	CELF5	UBL3	MAP3K7		C1QL1	SGK3	RBPMS2		ZNF367		PAPPA	POLD3	FAM107B
	CALU		GFPT1	SUV420H2	SMAD2	TENC1	IKBIP	CECR2		PTPRF	C8orf44-SGK3	EMX1		PPP1R3B		STK40	RQCD1	PNPO
	FCHO2		USP25	HDAC1	RHOBTB1	PORCN	LOC102724930	SEMA5A		VDR	PITRM1	SYN3		CUL4A		SLC5A9	DCLRE1C	DNALI1
	NOL11		ZDHHC6	CLCN7	SKIV2L2	CIAO1	WTAP	PHEX		XXYLT1	RBM46	USP30		AAR2		PDP2	EPHB1	VPS26B
	42615		ZBTB1	MAP2K3	EFNA1	TMBIM1	ATP11A	EPB41L3		SMPD3	PAFAH1B2	PHF19		HOXB2		IGF1R	KRT77	PSMD11
	SMG7		AP3M1	ATP1B2	APLN	DBN1	CAPN6	SLC26A7		TNFAIP1	ZDHHC11	DNAI2		ALDH1A3		ZBP1	ELMOD1	NODAL
	CCDC7		COL4A3BP	CDC25A	ROCK2	ILK	TWISTNB	DNAJB7		NCSTN	NPPC	HLCS		TGFB2		ADAMTS15	NFATC3	LRTM2
	AP2B1		HERC4	ARHGAP36	KIAA1432	SH2D1B	RGR	IL15		CTNS	DENND5B	WNT4		KIF3A		TSEN34	JAK2	TFAP2A
	INTS2		CYP4F11	LYNX1	NETO1	PRSS22	PAPPA	POLR2K		CUEDC1	CPEB2	PRR5L		KPNA1		RNF20	CAPN2	SPHK2
	DROSHA		STX17	SMPD3	GCLC	MDGA1	KLHL42	NFATC3		DBF4B	ELL2	CBL		FAM84B		C15orf41	IRAK1BP1	ARFIP2
	ZSWIM3		AFF4	HIP1	MEOX2	IGHMBP2	ARHGAP31	GMFB		GNG13	MATN2	PRND		GTF3C4		C14orf28	GPD2	FAM71F2
	SLC25A32		DOCK5	SGOL1	FZD7	FKBP8	ZNF513	USP31		GLTPD1	CKS1B	SDPR		PSMD11		ZNF275	NDNL2	TPPP3
	COLEC10		GABRA2	LMOD1	YY1	ABCD1	AK9	ZMYM2		RBPMS	RYBP	TSPAN18		DLG2		FIGNL2	PPP2R2A	IQSEC3
	MARS2		C3orf52	ZFAND3	SP3	FGFRL1	ZNF689	TMOD2		RAB6B	TMEM132C	SLC9A9		SPIN4		CPEB1	PDE6C	PLAC9
	CADM2		TRPM8	RNF216	POSTN	CYTH1	CA3	ZNF175		CLCNKA	AMIGO2	ABHD2		ITM2B		TGFBR1	CHRAC1	ATRX
	RAPGEF2		RAP2C	TNPO1	TMPRSS11E	ADAR	MRVI1	KRTAP3-3		RAVER1	PIGO	ZNF488		KLHL18		C5orf51	ZNF624	FOXN3
	CTNND1		AIMP1	PHF21A	RBM27	POLM	CPEB2	LCE1B		TM9SF4	COMMD6	MLEC		CAP1		PBX3	SETDB1	MAP3K7CL
	RNF144B		ATRN	DLGAP3	FLT1	GYS1	PHOSPHO2-KLHL23	LGI2		ZNF395	GRIA2	SIDT2		FNDC5		ERCC6	SNRNP40	ZNF543
	ELMOD2		ARL5A	MAT2A	NANOS1	C7orf26	PPM1D	FOXG1		CABLES1	BCL11B	STMN4		CLDND1		FNDC3A	SEMA6A	ACVRL1
	PRKG1		FN1	ZNF395	SIKE1	ZCCHC3	CHST15	PAFAH1B2		PRLHR	STK38L	N4BP2L1		CNR1		EDN1	WDR82	ZFP3
	RBP3		PDK1	MGAT3	SPIN1	MYLK2	ANKRD13A	TASP1		MDGA1	DLG1	SURF6		STAT5B		ABT1	LMAN1	CBLL1
	DOK4		RIN2	BZRAP1	REV3L	EFNA5	EYA1	PSMD9		IRF2	CXorf38	ZNF382		SLITRK5		SPRYD4	PTGFR	DRD1
	KCNC4		HRASLS2	NFYC	ZMYND11	ZNF787	TFE3	CCDC83		ATP2B2	EDA2R	SLC46A3		APC		E2F6	VANGL1	CLEC12A
	GNG12		NUS1	PPP5C	RGS5	STX1A	FCGR2B	PARP11		NPTX1	LOC102723901	ZBTB40		SPNS2		ARG2	SHISA2	TMEM127
	PTPLB		KALRN	MINOS1-NBL1	ZBTB2	MYO1D	BCL2L13	AMFR		SLCO3A1	ZNF621	ABT1		MIER3		USP38	HECW1	WDR33
	MAK16		PPP1R18	TNFAIP1	LIX1L	GPD1	IL1RAP	FNIP1		CEP85	AASS	AFF3		RALA		ARHGAP28	GRPEL2	MON1B
	TADA2B		HOXC10	RCN3	RBM20	ZFR2	UBE2QL1	ZNF208		NFIC	HDGFRP3	PEX2		DMD		HIP1	TMEM245	FEN1
	SLC9A6		MTPN	MLLT1	INSC	SLC25A44	SYT13	PNP		LMF2	PTX3	KCTD12		RASAL2		DPP6	TRIM4	CORO2A
	MPRIP		ESRRG	PITPNM3	USP44	PITPNM3	EXPH5	DIRAS3		JMJD8	RAD23B	KLC4		ENTPD5		NDST2	ANK3	SLC6A2
	PIP4K2C		TSC22D2	KIAA1045	RAB11B	TUBA8	GPR88	AIFM2		TGFBR3	PKD2	NIPBL		PNP		PLXNC1	VAMP7	RAD9A
	EMC8		PHEX	LRIG2	LIMCH1	CNNM4	RHOG	PIH1D3		KIAA0930	NPAT	FANCI		HDGFRP3		SLC10A7	CDK8	BSN
	GRM6		ETF1	NOS1AP	AAED1	SEZ6	RCC2	STARD4		ZNF385A	PDCD2	ATP2B2		POU2F1		DDI2	RORA	TMEM213
	CERS5		MLLT3	CDR2L	HMGN5	C10orf90	WTH3DI	MBD4		SLC8A2	MR1	SPATA22		CNIH4		KCTD21	OLFM4	ST8SIA3
	SGK494		RBM41	OSBPL3	FEM1C	LOC101928380	ANKRD13C	CBL		MAU2	WDFY1	SLC6A9		C1orf110		SLC20A1	PCSK6	CKM
	ADIPOR2		ARF6	ABCG4	TRPM1	EXTL1	SYT17	DDHD2		CYB5R3	TP53INP1	EFCAB14		PIP4K2C		TRIM41	CLDN16	NRK
	RNF4		RIMKLB	C9orf3	FAM73A	TBX1	SLC10A7	EHBP1		SOGA1	SIRT7	SLC25A28		SPTLC3		HMGA1	STAMBP	KIF23
	DPP6		SLC12A4	LDB1	RING1	SHISA5	TMEM254	CADM1		PKM	DNMT3A	TMEM179		UNC5B		PALD1	ZFAND3	RSRC2
	CDCP1		SOCS7	SDCCAG8	RIC3	PABPC1L2B	CDK1	C11orf87		SOX7	NIPA1	IQGAP3		PIK3CG		FBXL12	PREPL	MLEC
	KMT2E		NT5C2	SMG6	TMOD2	SIGLEC7	FNDC7	FAM46C		TOX2	CARM1	ALDOA		BACH2		CPA4	NAGA	ZBTB40
	ALCAM		BPTF	UBTD1	DPY19L4	NRARP	PNMA1	PPP2CA		GLIS2	SLC25A36	USP36		EGLN3		EEA1	HOPX	FGFR3
	MAP1A		KLHL8	XKR7	PTRH1	IGF2	ADAMTSL1	SNX27		COPS7B	GGA3	FAM169A		RABL3		IFI44L	COG6	PDZD2
	KLHL42		NONO	LHX6	HGF	RGS5	ITGB3	ZFYVE20		ALDH4A1	ALG10B	HSPB6		ATP8A1		RAB11FIP4	APOD	ZNF717
	CTNND2		PTGES3	MADD	LRP8	NTN5	RBM27	PNPLA8		CPEB3	SH2D1A	TP73		TEAD1		OSBPL3	KLHL15	SLK
	CHMP2B		C7orf73	TOB2	C20orf197	MTRF1L	BET1L	SPATA6		ESPN	LUZP6	NOX4		TMEM41B		STX3	MIER3	CDC42EP2
	RGMB		RPGRIP1L	SEMA4A	NCK2	PABPC1L2A	ERAP1	CD47		KCNIP3	YAE1D1	TRIM40		NMNAT2		TRIM67	DZIP3	TRIM9
	SNX27		UQCC1	RCE1	LCORL	PIM3	KLHL12	PSMF1		PKLR	DLST	PSMD10		STK35		SLC5A6	NIPAL2	NIPAL3
	OMD		KIAA0825	PI4KB	FGL2	EML3	PLEKHA8	ITCH		TRABD2B	CDKAL1	PBX1		AP1AR		CEP135	SEC22B	KCTD13
	BRPF3		SLC33A1	DOK2	CAV2	MVB12A	P2RX1	WDR45B		SLC35A4	CCDC60	PRAMEF1		RBM20		GDF6	AVPR1A	MVB12B
	PRKRA		FAM135B	EYA1	PRAC1	KHDC3L	RAD50	NFATC2		STRA6	FAM120C	TTC28		C21orf62		CLDN12	CAMKK2	GNA13
	AIDA		PTPDC1	KCNC4	ATP1B4	ARID3B	INHBA	RIPK1		ZBTB4	NCOA3	MTFR1L		GDPD1		DDX26B	CDK6	COLQ
	HMGCR		MIDN	PAK7	FST	FLT1	C1orf43	MCTP2		CPLX3	CARNS1	PPP2R5A		TSC22D2		PLEKHG6	TNFSF10	RIN2
	GXYLT1		UBE2K	CDC42BPG	PLEKHA3	ARHGAP31	RBM7	KRT36		URM1	RCOR3	PRAMEF13		NOTCH2		PLAGL2	DYNLT3	IL22RA2
	SMURF2		ESYT2	SLC25A29	TMEM185A	AP5Z1	GIPR	PIK3CG		CDC42SE1	PIP4K2A	UBAC2		SGPL1		PGRMC1	ERLIN2	NMT2
	GPATCH8		FAM63B	RARG	SH3BP5	PPFIA3	GRIP2	AFF2		STAC2	NAP1L1	PRR3		TMEM161B		SMAP2	RNLS	COL5A1
	SIAE		FOXN2	DUSP8	TTC13	SP2	SYNJ1	SLC30A5		FAIM2	DCAF12L1	TRABD2B		TRAM2		TOR1AIP2	MYO6	PRPS2
	RUNX2		GTPBP4	KIAA0355	RNF217	CCDC67	ANGEL1	NEBL		ZNF672	RAC2	MSI2		SLC16A2		AKAP6	ID4	GALNTL6
	ADAM7		SRSF1	MAPRE3	REST	TVP23A	HSPA8	FAM213B		KCTD10	LPGAT1	MAP9		C1S		KMT2D	CPNE1	SAMD8
	ARFGEF1		NECAB1	SDC3	NBEA	SIGLEC12	BTBD6	HECA		NAT8L	STRN3	KIF27		GALR1		ZNF583	TOPORS	ZHX3
	PHYH		PBLD	IGF2BP2	BICD2	SREBF2	CNGB1	FXN		CNIH2	STK17A	CA4		CREBRF		RPUSD3	LDOC1L	TRABD2B
	PAIP2B		XPO7	GAB2	ZNF362	AKAP3	INO80D	OSTM1		YY1AP1	HKDC1	C4orf33		WDR36		DDX19A	CD48	VSTM4
	CXCR3		CYTL1	NTSR1	FGD4	UBXN6	SHB			RAB11B	ZBED2	METTL13		PECAM1		CLASP2	CAGE1	UVSSA
	CELF4		UBE2R2	MECR	DLG3	CNIH2	NF1			PRCC	ZNF480	CIITA		SUFU		ESR2	CREB3L2	CSDC2
	FAM60A		JADE2	HDAC7	PCK1	ARAF	SLC16A1			LZTS1	SLC12A6	PTPN20A		SFT2D2		ATP8B4	SRSF6	WISP2
	LRRC7		GRIA1	WNT4	CRIM1	CCDC142	HNF1B			SAMD4B	MAGT1	SGPL1		TMTC3		CRTAM	ZXDC	MAMLD1
	TRAM1		PDSS2	GPSM1	CCNL1	TRIM65	TRIB3			DNASE1L1	GPR98	KLF6		GALNT10		CHD4	KCNJ10	SH3BGRL2
	N4BP2L1		BHLHE22	CHD5	HIAT1	SOX1	C10orf10			FOXP2	RAB9B	42619		C1orf198		PPP1R15B	CNOT6	TET2
	PIK3CG		SLC12A2	KIF3B	ARL13B	NFIC	IL31RA			ARID3B	XAF1	SDC3		MAP3K9		IRS2	PPP1R12A	DBT
	C5orf24		C10orf12	VASH1	ATP2A2	PCDHA4	FBXL14			CABP7	CSRNP3	ATCAY		INO80D		RGS16	USP25	TMOD1
	NIN		PMP22	RALGPS1	DNAJC25	PGS1	REEP3			NPTXR	MESP1	C9orf114		SP4		TARBP2	PABPC4L	ZBTB47
	MBNL3		TM9SF3	B4GALT1	CYP26B1	PCDHA13	C18orf25			PPM1H	ZNF12	LOC101059936		TENM3		MFSD4	CAMKV	KREMEN1
	NLK		MBNL2	MEX3A	C15orf41	PCDHA9	EPC1			MEN1	C2orf43	PTPN20B		IGF2BP2		TAF9B	PEX19	EXOSC3
	PROX1		MAGEB4	TBC1D13	LRRC7	PCDHA1	SAMD4A			CSF1	SLC35D1	GMEB1		USB1		CEP120	DCLK1	CPLX3
	TTC26		EPHA5	EPC1	ZBTB38	LRRC4B	NR3C2			SLC12A5	ZC3H7B	RACGAP1		MED1		GCNT4	RAB10	ALDH6A1
	HYOU1		ABCD3	DHRS7B	FAM91A1	PCDHA2	SSR1			NPLOC4	SETD7	SIRPA		GATM		HIF1AN	YY1	CRCP
	ZNF695		PRDM2	NFASC	FAM120C	OTOS	SETBP1			ATF7	MYH10	VWA3B		NUP98		FRMD4B	SLC5A8	ARGFX
	C2orf49		MALL	CRTC1	SERTAD2	SCN1B	FBXO30			STK40	SCN4A	MFAP3		AGO1		FAXC	SYF2	STC1
	NR2C2		ZBTB10	ADAM19	PCID2	PCDHA7	LOC101930534			ADORA1	BNIP2	KANSL1L		HLA-DRA		PARS2	VASH1	BMP8B
	SDE2		ZNF407	RASGRP4	THAP9	PCDHA11	NSF			STRBP	PLXDC2	LOC388282		ST8SIA5		USP32	TOX4	NUMBL
	CNR1		LOC101930241	KIAA1644	TET2	GBP5	TP53RK			NR6A1	SRGAP1	ZDHHC22		CTBS		RPUSD2	DAB2	WWC2
	MTSS1		ABHD13	LRRC15	TMEM132B	PCDHA6	ZMIZ1			PDE4D	C11orf71	ANKRD13A		ESRP1		GALNT1	STRIP2	ERLIN1
	MAOA		EXPH5	PRPF19	JRKL	NISCH	TFCP2L1			SLC1A3	STAU2	SON		DEPDC4		NRAS		GPD1
	LPCAT2		KMT2C	SLC35E2B	MSL2	ZFP3	PIGV			WDTC1	NETO1	EYA4		API5		PRRX1		TTN
	DIXDC1		ZEB1	NKPD1	CADM2	CYTH2	LILRA1			PPP1R16B	CISD2	NRCAM		SOS1		MXD1		GPR153
	SLITRK1		UGGT1	METTL1	SLC16A10	PCDHAC2	PDE4D			PLAGL2	ZCCHC2	RASSF2		MAPK10		TMOD2		FLOT2
	SMAD2		SNX1	ABCC2	AMMECR1	ASH1L	FANCD2OS			TOB2	ZNF737	PRAMEF2		F9		FNIP1		TNS1
	THADA		B4GALT2	EPB41L4A	ARL4C	TBC1D30	BNC1			SPTB	RCAN2	LOC400863		ZDHHC15		FAM104A		FAM168A
	FBRSL1		DYNC2H1	IGLON5	ACTL6A	PCDHA12	SLC25A44			CPNE2	TRIAP1	SUPT16H		EYA3		ULK2		PAQR7
	ITCH		FCGR3B	SLC26A9	KIAA0232	PCDHA5	ZNF71			NTRK3	KCNJ1	ZNF526		CCSER1		YOD1		METTL7A
	MAP9		DHRS7B	ERP29	COL19A1	PCDHA3	PLCB1			KPNA6	DCUN1D1	RNF41		FAM72A		KLHL31		DCUN1D3
	WNK1		ZNF879	USH2A	SYT1	CALR	ZNF609			GRIK3	CCND2	MYRF		C4orf33		RANBP2		SLC17A4
	SENP2		MID1	ZNF280B	MED23	PCDHAC1	SV2A			PAX8	MAOA	HOXD3		UNC5C		ZSWIM5		HSPA12A
	ANP32E		ZNF148	SRRM4	SEL1L3	FAM73B	MLLT1			NR2C2	HERC4	AK7		CEP350		SERF2		HAS3
	NBPF19		PSD3	GNG7	DOCK2	CACTIN	SRGAP3			BPTF	TMEM38B	RERE		DCAF7		GLRX		FRY
	IFT27		C9orf72	RLF	MICU3	DDTL	DDA1			KCNG1	COL5A2	UBE2V1		NDRG4		PXT1		TMEM201
	PIP4K2B		TMEM178B	C19orf12	GAS7	ASB16	TMEM184B			NMNAT2	MTPN	SF1		TMBIM6		USP24		MAB21L3
	IRF2BP1		EEF2K	PTPN9	MKNK1	PBX1	PPM1E			MGLL	SOX2	ERGIC1		FLI1		HAND1		PAX7
	ARFGEF2		RBM7	RBBP4	FBXO3	MNT	PATE4			RASD2	FIGN	PBXIP1		CYP4V2		GALC		ATHL1
	DPY19L3		MTSS1L	TACC1	FKBP14	CYP2B6	FOXN1			GPR124		BZW1		ZDHHC5		TSC1		CACYBP
	ELMSAN1		PPP1R14C	TMEM151B	COL13A1	SPRY4	LRRC17			LOXL3		RAB7B		GNAI3		DCLRE1B		PLCL2
	THSD4		PHF21A	SRGAP3	RRAS2	NUB1	TMLHE			MPZL2		LACC1		SPPL3		APBB3		KALRN
	MMP16		HS3ST4	SEC14L1	FRMD4B	KMT2D	WHSC1L1			HMG20B		PTP4A2		ZFP36L2		SLC17A9		MED19
	KDELC2		DCAF7	SPATA2L	SHC1	CYP8B1	SIX3			ZNRF3		TRIB3		GTF2A1		RALB		HAPLN4
	CHMP5		POLR3B	TSPAN18	FAM155A	RAB35	SESTD1			CYTH1		CLIC5		DDX52		PLEKHA8		CREBZF
	BLOC1S5		COPS4	RNF32	TWISTNB	MLLT6	GPD1L			ITCH		TRIM66		AR		PPAPDC1B		ABL2
	SYNE2		FZD4	NINJ1	C1orf21	MMP15	APOH			SNPH		RRP8		ZBTB34		TMPPE		SPTLC2
	SLC39A1		RDX	PIFO	ZCCHC24	ARHGAP6	TIPARP			SLC44A2		UHRF1BP1		GSE1		RRM2		SOCS5
	VKORC1		XYLT1	LOC102724295	SUV39H2	CSNK2A1	ANKRD10			ELFN2		ILDR2		BCL2L13		PKP1		CACNA2D4
	PIK3CB		DRAM1	FAM155B	NAA25	HDAC10	FAM222B			BOD1L1		TMEM106A		REEP1		SCD		KIAA1045
	ADCY9		CSRP3	EEPD1	SPOPL	PDGFRA	CD24			RNF44		ZNF416		ILDR2		PBX1		KIF3A
	EPM2AIP1		SIKE1	MOSPD3	AP3M2	CTDSP1	PCP4			RALGDS		PLEKHM3		KRAS		C9orf40		GIT1
	KIAA0319		IFNGR1	EGFLAM	USP45	RFNG	TWF1			TEX264		P2RY4		GLDC		RFX5		ELK1
	PATZ1		ACOX1	KIAA0100	ZFX	PFAS	CDC20B			KIF21B		SOX13		BTRC		CCL7		MS4A14
	CASP7		TRERF1	XYLT1	SLC1A3	PIK3R5	PLEKHS1			KDM6B		CCR9		SKA2		RSPO2		HDGF
	FAM83B		ADAM28	ATP1A2	ESCO2	UBE2M	VAMP4			TINAGL1		SLC6A8		RALGPS2		TMEM167A		SHISA9
	RBMS1		APAF1	TRMT44	RABGGTB	VGF	TRIM6			VTCN1		NCOA3		ESYT3		AHCTF1		TMPRSS13
	42628		HSPA13	RBFOX2	ACAD11	CCDC169-SOHLH2	ENSA			SON		C16orf47		AP1G1		SLC2A12		PIGS
	TRABD2B		FAM210A	GSK3B	ZNF621	SOHLH2	TMEM185B			MYL12A		B3GAT3		TMEM19		RASGRP1		SLC35E1
	PCLO		COL4A5	TRIP13	CSMD1	ZNF516	NUP188			GPBP1L1		42624		STAG2		ZNF318		WBP2
	OSBPL7		SP8	EIF1AD	DPH5	LDOC1	SLC24A2			CDK18		VAMP2		CEP135		ZNF512B		SLC23A2
	ABHD3		ARCN1	NCAM1	JAK2	MUC21	KIF6			RAB11FIP5		HEATR5B		C14orf164		NGF		STK24
	LGI2		SETMAR	SLC12A5	FBXO33	HRH3	PDCD1			SPSB1		GSE1		DYRK2		DLST		TMUB2
	SYT16		VPS13B	ELL	MYCBP2	DIS3L2	SLC25A21			CAPN5		MOB3C		KIAA0226		GPR26		DTX3
	KCTD16		ATF1	EPHA4	RHOT1	CDKN2A	EIF5AL1			PLXNA1		C15orf62		MED24		ZBTB8B		FBXL18
	CCDC91		MSL2	UNC5A	KIAA1324	SFN	AGAP2			ARHGDIA		PI4K2A		PDCL3		TGFBR3		COG5
	RPS6KA5		NOVA1	MMP15	OLFM3	DUOXA2	TP53I11			MYRF		FAM118A		ARMCX1		SIGLEC14		DCTN5
	LACTB		EOGT	NOVA2	RAC3	LRRK1	TET1			BCL6		FAM35A		DCX		NYNRIN		HBS1L
	CRH		PCSK5	AP1M1	NGF	GRM4	MAFF			TMCC3		TSPAN6		LAMC1		AMT		FAM135B
	OC90		SFXN3	SZRD1	ENPEP	GMDS	ZIC4			NAP1L3		DDX53		SEC63		ZNF10		PDDC1
	STARD3NL		RIMS2	SLC45A4	FCF1	NR5A1	SLC17A8			GPR97		RAD50		PDE1C		MED8		KDR
	MAGI1		TPCN2	GLDC	RBM11	GREM2	CNIH3			FAM219A		FURIN		P2RY10		ESPL1		METTL21A
	ZFYVE16		DSTN	IQCG	C10orf88	CNN2	ATAD2B			JADE2		EMP2		YTHDF1		RDX		COPS7A
	ANAPC1		TSPAN5	RNF144A	NUP188	ENTPD2	BEST1			CBFA2T3		ZNRF2		CERK		MTUS1		MYADML2
	CLPTM1L		SERF2	TMPRSS13	CNTN5	ETV6	APP			USF2		CDC14A		ZFHX3		CRY2		RBPMS2
	RIC3		MAP4K3	ZNF322	ANP32A	OTUB1	MSR1			LY6G5C		SNN		KCNJ10		KLHDC8B		PPIP5K1
	PHTF2		MAGT1	LDLRAP1	HEXA	BCORL1	LHFPL5			TOM1L2		TMEM215		RARB		KIAA0930		ASCL2
	VPS13D		ZNF732	ZNF335	SLC41A1	AK3	LSM4			GPR37L1		RIMS3		RAP1GAP2		GAS7		PRR11
	COL4A2		THNSL1	CDH23	PROSER2	ARHGAP39	DUSP9			ZCCHC24		ADCY1		TTC14		KLHL23		DCDC2B
	ARHGEF7		LOC102724708	THSD4	CLEC4D	FBXW5	MED9			PAK4		TTC9		SNIP1		COL24A1		TNFAIP8L1
	VTA1		CDS1	ARID3A	MAP3K7CL	LIME1	CLEC9A			CNTNAP1		ARSD		FOXP1		IQCB1		KIAA1549L
	PCDH7		DNAJB14	ARHGAP1	TMEM260	PLOD3	NFAT5			IGFBP5		POLR1B		KCNA1		ABCG4		RAB11FIP5
	ZPR1		CNTN1	ASB6	SNX4	CALY	MCAT			DUSP3		CLLU1		UBIAD1		ARRDC4		PDE1A
	UBN2		METTL20	OTUD5	MARK1	CDK5R2	PAEP			RPIA		TLL1		TOR1AIP1		GFOD2		C8orf86
	SOD2		RFX6	PITPNM2	ARF6	SLMO1	LMNB2			CADM3		TEF		USP37		CADM2		FAM114A1
	SPIN1		SRR	IL1RAP	FAM117B	PEX26	LAMC3			COX10		COX11		AGL		RNMT		MLXIP
	SLC41A2		TPK1	PIP5K1C	LRP11	KIF21B	CLCN5			ZMIZ2		POFUT2		BTBD7		LSM11		BACE1
	PTPN11		PBX3	MAU2	ZKSCAN7		SATB1			CLDND1		SLC1A7		ATP11B		FRAS1		UACA
	ARL5B		PRLR	C7orf34	FBXL7		PRKAB2			TRABD		SESN2		LPHN1		TET3		ST3GAL2
	DSC3		ASCC3	MIEN1	C5orf51		GAS7			CLCN7		ATP10B		MEP1A		XKR8		DOK4
	FRG2C		CD84	WDR48	POT1		ZNF488			ZNF594		HBS1L		TMEM56		CBX5		SCARF2
	STEAP4		ELOVL2	DAG1	POLD3		ATAD1			DHX8		42437		FAT3		NAA30		MYD88
	TSPEAR		LOC100294341	C2orf68	PBX3		42432			NDEL1		SRPX2		CAMLG		ADRB3		C11orf71
	SUV39H2		MIER3	RNF44	ZDHHC3		ARPP19			HLA-DOB		SIGLEC1		ZMAT3		OPA3		ADTRP
	USP44		ZNF770	POU2F2	NFAT5		PGM3			PAQR4		FBXO33		REV3L		RIOK3		FAM189A1
	HPN		AMMECR1L	MKNK2	PIM3		ZFP91			42437		MASP1		LMBRD1		DDX19B		ANKRD13A
	MAP3K9		PUS3	NPTX1	TCF12		ARHGAP27			FBXL18		OSMR		WASF2		COL4A6		SKI
	RALY		LOC100996709	CLIP3	STIL		SBF2			EFNA3		PCDH18		JMY		CLDN1		DCAF16
	ZNRF1		FAM81B	TEX264	RFTN2		SEZ6			SLC6A6		RAB43		CAMK2A		SEMA3F		PKHD1L1
	RAP1GAP2		RAD51B	STAT2	USP42		PIR			PHF8		OSCAR		SLC19A3		FZD4		SNAI1
	AFF4		STRN3	HSPB7	CLK2		FNDC1			PLBD2		ZNF592		GCFC2		PPAPDC2		SOX4
	B3GALT1		MLLT11	KY	PPP1R12A		IGSF9B			FAM170B		NPR3		CTNNA2		CDC34		ACAP2
	SIRT1		B3GALNT1	RAB3D	LNX2		PTGER3			DLGAP4		MZT1		XPR1		SDR42E1		COX19
	MAP2K4		PPARGC1A	PLEC	RAP2A		SNX18			TRAPPC9		SNPH		TFAP2A		GXYLT1		SLC12A6
	ANGEL2		KLHL24	PSTPIP1	C2		MCU			MID2		DPH3		PRRC1		LBR		SLC39A7
	TRAPPC4		CD96	STX6	MAATS1		IL13RA1			PPP3R2		ZNF398		OTUD7B		NNT		GTPBP1
	ZNF43		MORC1	HHIPL1	DDX52		GANAB			DACT2		KIAA0040		SOWAHC		BIN3		SV2B
	LOC158434		TMEM5	LPAR2	NIPBL		LOH12CR1			CLDN19		PM20D1		POGLUT1		FGD6		PAPPA
	LURAP1		PCDHB14	C3orf18	SLC16A12		PHACTR4			ATG4B		KCNH1		EPS15		MAPK8		MCHR2
	SLC14A1		B3GNT5	SSH2	FGD6		ZKSCAN1			ATG13		EPHA5		S100PBP		RAB3GAP2		METTL2A
	PLEKHM3			PRH2	SNF8		PIK3CB			AGPAT3		CHD2		ATP2B4		SNX16		PRELID2
	SLC25A23			CHAC1	PLD5		CDKL2			UBA1		ANGEL1		SLC4A1		PDPR		STX5
	CD44			RCC2	JADE1		PLEKHA6			PLXDC2		MEOX2		XPO7		LOC102723960		SLC39A14
	MSL2			ASB7	GRPEL2		MYO5B			ERF		NIPAL3		TROVE2		LOC101930255		DNAJC18
	LOC101928951			ABHD17A	ETNK1		LDOC1L			IP6K1		LPAR5		AIFM2		SEMA4F		DOT1L
	GLYATL3			KDM7A	RNF214		ATRX			SP4		MAP7		KDM2A		RNF5		CORO7
	SRCRB4D			EPS8	HELQ		WNT7A			WARS		SAP30L		INSR		BZW2		PRIMA1
	VANGL1			PAIP2B	GUCY1A2		KRR1			EVC		CLTCL1		OXCT1		CASP3		ARRB1
	TRPC6			REXO4	SSBP2		LOC101929844			ACVR1B		SNURF		TNPO1		THAP9		KCNJ11
	APH1B			RNPEPL1	EBF3		ZNF185			RNF20		ISY1-RAB43		VWA5A		GFM2		OTOR
	KRT6C			ZSWIM4	STAT5B		FGF11			SLC45A2		GPATCH8		SPRED1		SLC25A18		HPCAL4
	ERBB4			LOC101928722	ABCG4		FNDC9			C16orf45		KIF1C		WDR19		GRPEL2		GABRB3
	ZBTB47			ADAM11	ENTPD7		DLL4			ZNF219		KLHL18		DCAF12		CCR7		C19orf40
	TPM3			TRPV6	ANKRD13A		CRP			PRELP		FAT3		IGF1		AGPAT6		ERC1
	PNMA2			GATAD2A	IRF2		PDP2			PLEKHB1		DPM2		ARHGEF4		C15orf39		TMPO
	DLX1			FAM53B	TMEM243		RAD23B			TMEM179		MTCP1		IRF9		MEIS3		CD84
	ZBTB21			ANKRD34A	FOXP1		AK2			NCS1		OPRK1		ZFYVE26		IGDCC4		SMEK2
	USP28			HPS1	MGA		PAFAH1B1			HSPB6		FOXP1		PSD3		SKIL		PDRG1
	JMY			MNT	DENND1B		CLRN1			C1orf95		WASL		SNX12		ZNF644		OVCH2
	BCL2			RANBP10	PACSIN2		CCR3			TAOK2		MPP6		PGM5		CGNL1		FBXO17
	CAMTA1			MAPK8IP3	SLC7A11		EPHA5			PRKAR2A		ARHGAP5		TMOD2		NXT2		PDE7B
	CLN5			CDYL2	ITGA2		IRX5			AHCYL1		SYNPO2L		PURG		TXNDC8		ETS1
	GUCY1A2			TRABD2B	C17orf49		FDXACB1			AGAP2		RNF20		SLC30A7		PARP16		GPX7
	EIF5B			PABPN1	CEP55					PIANP		MKL2		MIEF1		WDR37		CCDC64
	CNTNAP2			P2RY2	MAP2K6					CNR1		CLDN18		DR1		POLL		ZNF865
	MAN1A2			C4orf19	NUFIP2					WDR18		WFDC6		RHOQ		AFF2		PADI1
	PHF12			LMBR1L	ZNF175					TMEM104		RHOBTB2		CDK12		COL5A2		AFAP1
	ILDR1			GRAMD4	GNAI1					PFKFB4		DCAF5		VOPP1		LGR4		ACVR1B
	MYOZ3			LPAR5	ARID2					BTF3L4		LOC102725527		RFX7		RDH10		VWA1
	STIL			ZBTB39	IRX2					ZC3H7B		EPSTI1		ARL15		PIGA		TUBGCP2
	ITGBL1			SPON1	PPIL4					LOC100132146		WDR44		ZFP36L1		ZNF710		FLRT2
	ZNF460			DTWD1	SZRD1					FAM101B		TMIE		PTPN14		ARHGEF38		DNAJC5
	LYRM4			FOXN1	MAML1					VAV2		SUV39H2		SRSF1		MLXIP		PTPRB
	IMPACT			C10orf54	TSHZ1					SIK1		UBN1		SEC22C		MDM4		RASA3
	LOC102723542			LIMK2	SLC6A15					LPHN1		PLA2G6		APLNR		DOK3		NLRP12
	TTLL1			GYPC	CHL1					SLC38A7		SPATS2		ITGB8		COL1A2		FBN3
	PGPEP1			GARS	TAF9B					OTOF		KCNQ4		RFTN2		RFX6		NAT8L
	YWHAB			GPR45	ZNF616					PKP1		C1QTNF3		ARID1B		GAN		PLEKHA2
	STT3A			VKORC1	EED					BSDC1		PTGER4		LPCAT2		MARS2		MED18
	PRRC2B			ZBTB47	SLC38A3					TTL		PML		KPNA3		SEMA4C		SERBP1
	ARNTL2			GAL3ST3	CTBP2					PTCD1		KRT80		STK10		MIB1		CNTN2
	HNRNPK			C17orf96	CMTM6					PRCD		RAB22A		C18orf42		IKBKAP		NR3C1
	C15orf52			CDK18	PURA					PER1		TMX2		UBN2		DNAJA2		HIPK1
	GPBP1			TGM2	CD40					ATP5J2-PTCD1		FAM136A		ARHGAP19		MGAT4A		ADAMTSL1
	CASP8			OSBP2	LRIG3					THRA		ARNT2		BCL6B		AMER3		PPIL2
	NWD2			PUS10	MCC					TXN2		PTRH1		TSPAN14		TUBB		CAMK1D
	KIAA0247			LOC102723375	ZNF337					MGAT5		GLYCTK		MANEAL		NKD1		LAX1
	NFASC			UBN2	GPR12					LDLRAP1		FBXO46		HIP1		MYO1F		XKR4
	RNF7			SLC1A5	WAS					SLC6A17		IFFO2		BCL7A		PITPNM3		SNTN
	FUBP1			NUP210	PRDM15					ACTN4		GK5		EPB41L1		FAM210A		ZFR2
	RAB39B			MECP2	ZC3H12C					SLC48A1		KDM5A		PAFAH1B2		NRARP		GRIK3
	NRG1			MEGF8	FHOD3					PPP2R5E		SMAD3		NTRK2		ANKRD46		AKAP2
	FAM168A			KAT7	DTWD2					TCF7L1		AHCYL2		PRPF38B		SOX13		SEMA3D
	KCNJ15			CBX6	CCDC144A					CLPTM1		CYGB		CLEC5A		AGBL1		PALM2-AKAP2
	RYR2			BAIAP2	CLEC2D					SYNJ1		SUV39H1		NR2C2		NME4		APOA2
	BCL2L1			SLC6A13	HOXD13					GNAO1		ANKRD54		KCNH1		KATNBL1		MAP3K14
	FAM155B			AMER1	VAMP2					NME4		CEP112		TMEM178B		GGA3		TM2D2
	SOX11			RASL10B	NAIF1					CERS1		SARM1		TFCP2L1		TBC1D13		NYAP2
	TRAPPC13			ADAT2	GLYR1					GIT2		DDX18		FAF2		SMC1A		LRP4
	CASP9			MAFG	KLHL24					AIM1L		CACNA1E		VANGL2		SESTD1		SMPD3
	LRRTM2			CLEC14A	KIAA1549					COTL1		ETV3L		STAMBP		KCTD17		HIC2
	EDEM1			HRAS	LPCAT2					DPYSL5		HES6		SDE2		ABHD14B		SH3D21
	KCNV2			GNAZ	AFTPH					PKP2		NOVA1		KIAA1211		SLC52A3		SDR16C5
	ING3			RABEP2	LOC102724994					HDAC6		MEDAG		CSNK1G3		MAP3K1		OR51E1
	TMEM33			EPN2	TM2D2					ADAMTSL3		S100A16		LASP1		DIP2A		UNC5B
	WHSC1			ISG20L2	CDK15					GRM2		FAM151A		RC3H1		MBTPS2		ABHD15
	ATP11C			IMPACT	MSX2					RGS5		PADI2		JAM3		CCDC141		CYP20A1
	KAL1			DENND1A	ACTR6					FAM78A		POMGNT1		FKBP10		CBL		DPY19L2
	ARMCX6			SH3GL1	FBXO8					FBXL16		DMTN		BMPR2		USP12		ULBP1
	TRDN			CASZ1	LOC101929573					SDK1		GM2A		DPP8		SLC25A24		ENSA
	C12orf49			MLEC	CNOT6					SLC36A4		PI15		C20orf196		CD59		SEC62
	KIF14			BBS1	ZNF512B					NFASC		GAS7		NOXO1		LOR		ATPAF1
	SAR1A			ZNF282	LOC102724995					G6PC		MTURN		KBTBD11		C12orf49		PIK3R3
	ERCC4			ATXN7L3	PDZD2					LMF1		PSMB11		RCBTB2		ASPH		SH2D7
	SOSTDC1			H6PD	CPPED1					PPIE		ZNF512B		FAM110A		ABCB9		WDR55
	RRAS2			CPLX4	42623					TANC2		POLR2M		TMEM2		ELOVL4		SRRM4
	LRRTM4			ST3GAL3	FUT9					MAPK1		ZNF582		PODXL		RMI2		PPAPDC2
	RIBC1			FAM222B	FBN2					ARC		GCOM1		ORC5		TNFRSF1B		STK17A
	TMEM254			JUP	CCR3					CLCN5		PNKD		PRELP		C6orf203		DRAM2
	42624			KRT76	CTDSPL2					MRTO4		BHLHE22		RNF168		MICAL3		TMEM110
	C18orf8			CLSPN	STAG2					PML		NOL11		TRAF3IP2		ZCCHC3		SORCS1
	CREB1			PPP2R4	ZDBF2					TMEM52		ZNF691		NWD1		SOCS1		GAMT
	PSTPIP2			SMYD1	STX11					PMM2		WAPAL		SUDS3		MTDH		TXNRD2
	RQCD1			OSR2	DLG2					NCKAP5L		CACNA1S		SESN3		CHRD		RRM2B
	PIGG			PPP1R16B	PALB2					ST5		TMEM184B		AFF4		DCAF15		AP3M1
	ASB1			IFFO2	STK32B					VGF		TOM1L2		FZD4		DLGAP4		PCDH11Y
	SLC25A17			ZBTB7C	SOCS4					HS3ST2		PANX2		GALNT13		ZNF516		SLC45A2
	LHX3			B4GALT2	CDC14B					TBL1XR1		SUGP2		ELFN1		ARHGEF15		PDZD11
	NR4A3			CAMK2A	DAG1					SREBF1		SULT1E1		CFL1		PRKAA2		TIMP4
	PSME4			PKD1	PTER					ST3GAL3		C2orf16		FBXO45		PLD3		ADAT1
	MASP2			SLC29A2	ARHGEF38					BHMT2		NYX		SLC6A5		E2F2		CDC25A
	GABARAPL1			LOC102723996	CLINT1					SCAMP5		ATXN7L1		KRT74		MAB21L3		ZDHHC22
	ZNRF3			SLC8A1	ZNF468					MFAP1		SORCS2		CLCN4		SOWAHA		NUDT5
	TET3			ALKBH4	ZIC5					ARNT2		SMIM24		AHCYL1		PEX11B		FURIN
	TRMT6			SYT7	SYT4					NAPA		NFATC4		EME1		FASLG		ZDHHC23
	TARBP2			SEMA7A	USH2A					APLN		KLRF1		PDYN		PLA2G3		BBX
	CDC14B			COX10	UBE2K					SGTA		MAPT		TRIM29		CYP4F2		TINF2
	PLCXD3			CEP85	RNF213					HES6		KIAA0391		RBM4		FMO4		MEGF8
	JOSD1			ICOSLG	CELF2					CNP		C1orf204		OSBPL6		TIA1		TMEM104
	PKHD1L1			FUT5	ABCC4					SUV39H1		GATAD2B		ZBTB42		PLXND1		C18orf54
	MAGEC2			ZNF346	SLC17A6					EIF5		MAP3K14		RNLS		CDKN1A		TMEM41B
	EGF			RHBDF2	SLC17A2					TRAF1		GAK		RNF169		ABCC5		TGFB2
	C8orf34			PCYT1B	TSPAN6					SLC25A23		SLC35D1		ITCH		DCN		NUDT3
	SLC25A40			RAB11FIP5	TP53INP1					FGF19		LILRA1		COL8A1		DAPK1		PIK3C2A
	ZNF334			PODXL	ARL6IP6					NTRK2		IL5		MAN1C1		DUSP22		TUSC5
	MS4A4A			PLAGL2	ZNF557					KLF16		CBX7		CAMKK2		ELF4		TYW5
	MAPRE2			RIMS4	MFSD4					KIF24		LIG3		PRLR		CLDN16		TOM1L2
	ADAMTS17			ASB1	MED14					CMIP		KLHDC7A		KRIT1		ZNF879		SLC6A4
	PLD6			EDC4	FLNB					SPNS2		SLC35F1		PAPD5		KLHL13		ATF7IP2
	DUOX2			SLC26A1	TMEM245					C2orf72		STRA6		MFAP3		BRWD3		SIM2
	ATRX			EIF4E3	PMEPA1					PPL		BHMT2		HAUS6		SCN11A		ST5
	WT1			KLHL25	SHE					TMEM150A		SYT1		OSBPL3		CYP46A1		ABCC5
	PPP1R8			KIAA0040	HECW1					CLDN18		ZFP30		RANBP10		ITGB3		C20orf202
	CHODL			FXR2	WRAP73					SLC12A4		PPFIA1		MDFIC		MAP4K4		ZCWPW2
	GRIA1			GPR156	RGS21					MECP2		ANKS1A		EFR3B		GSG1L		RSAD2
	SLC4A7			ARMC9	PHF21A					SLC35F5		FAM189A1		WDR48		CERCAM		UBE2Q2
	CSNK1G3			EXTL3	PPP1R15B					HPSE2		CLIP1		NID1		SLAMF6		ST6GALNAC6
	NCOA4			AGPS	CCER1					PRODH		PHC2		ENPEP		FAS		MAMSTR
	C17orf75			P4HB	FZD8					STC1		PRAMEF19		KIAA1429		SNX30		OPRM1
	BTBD9			KIF1A	KIF20B					GAB1		KIAA1755		VNN1		RUFY3		FAM122C
	SELL			PSMD11	LOC102723390					DOC2B		SFXN5		BTN1A1		EDEM3		MIER2
	SORBS2			RGMA	GTF2H3					ZNF20		ITPK1		SSTR3		KLK10		CECR2
	KIAA1841			PCID2	XKR3					ABCF1		BAIAP3		HINFP		SCN8A		LRCH2
	LAMP2			FAM69B	KIAA1429					SLCO2B1		DRAP1		MLEC		B3GNT1		C4orf26
	COG5			ST14	RBL2					FTO		SMURF1		CDK5R2		ENTPD7		KIAA0141
	HOXD10			SYPL2	ZNF254					ST6GALNAC2		RRM2B		ELMO2		AMOT		KBTBD11
	ITGB3BP			COL23A1	ASCL1					CACNA1B		HSD11B2		TM4SF1		MC2R		PTCHD4
	RNF26			HECW2	CLDND1					ERMAP		CNNM3		SERINC3		CD86		VHL
	DSG1			SEMA5B	LRP1B					ZBTB2		DRP2		PLEKHA3		OGG1		ZDHHC9
	LYSMD1			ITFG3	PRR16					CNN1		RFWD3		AMOTL2		ATG10		PDZD7
	FANCC			DNAJB1	UVRAG					STPG1		ANAPC15		TMEM257		FRMD5		SLC22A15
	GRAMD4			TNPO2	PTEN					ACTR3		GDE1		CCNY		AEN		IGSF3
	RHOA			RNF220	WAPAL					CARNS1		MTL5		APEX2		MMS22L		MTMR9
	VANGL2			FAM174B	HOXA9					ANKRD13B		GPT2		IMPACT		CCNF		ANKRD53
	SLC16A7			PDE6G	STAG1					SCRT1		HOXD13		DIXDC1		KLF9		CHPF
	SSMEM1			RAP1GAP2	ZNF133					CHMP6		PRAMEF18		TRIM35		LMX1A		YPEL1
	TAOK1			KCTD15	LRRTM3					SMYD5		PHF12		TLL2		CECR6		PTPLB
	FAM175B			TMEM151A	TMEM167A					DUSP8		TGFA		KRT40		ZNF273		GBP4
	GRM7			CALCOCO1	TREM1					CELF1		AMACR		N4BP1		SUB1		RHO
	ABCA5			TSKU	PDE10A					CYP26B1		SNRNP27		C17orf85		VSIG4		CD320
	CEP120			ECE1	ANO5					PLEC		CELF6		ATP13A4		CYB561D1		NRIP1
	BOD1L2			SSTR3	REEP1					KLF15		FNDC5		IGF1R		SNAI3		CREB3L2
	ZNF28			DGCR14	ZNF268					TTYH3		ZER1		STK38		DMRT2		C16orf70
	HYLS1			ZC3H12D	MORC4					TMPRSS6		ZNF713		ANK2		STAG3		MIXL1
	CYP2U1			STYK1	UBN2					PKIG		TNS3		C17orf67		PRSS22		FLVCR1
	TMPRSS11A			FNDC5	SNX1					NANOS2		ANO4		NCOA5		DPP3		LCN10
	SORBS1			WSCD2	SYNE3					PPP4R1		GUCA1B		PSME3		LIMK2		DCAF11
	LCLAT1			NECAB3	PLCL1					CREB3L1		CNTN5		VAMP2		ERGIC1		RNF222
				NBEA	C7orf63					FAM86A		SLC13A2		SETD7		DDN		SCARB2
				TLCD2	FBXO45					NDRG4		TRMT61A		ENY2		INTS2		WIPF3
				NCAPH2	FGF11					CEP170B		AK2		PDE12		TBKBP1		RPL15
				FAM160B2	GCA					B4GALT2		PRAMEF3		DNAJC27		PLA2G15		CPSF7
				ANO10	FKBP7					PRR5		C19orf54		RHBDD1		DAGLA		PNPLA3
				STRADA	SHOX					42619		TMEM161B		LIX1L		SERPINB9		STK4
				AQP6	SPPL3					GRIP2		GRIP2		EPM2AIP1		C19orf47		ALPK1
				ZFAND1	FBXL14					TTC26		POMT2		HGSNAT		GREB1		LRRC15
				GLI1	SECISBP2L					SH2B1		SCARA5		ATP1B2		HOOK1		PHF3
				SLC7A8	GABRB2					AMACR		CPSF7		CLEC16A		C2		TMEM189
				C1orf167	NRG1					PRR3		LYPD8		ZPLD1		SPATA2		DAGLA
				SLC48A1	TRAPPC8					KLK4		ATP6V1F		ANTXR1		SLC11A2		SPTBN2
				ZNF414	LCLAT1					IRF5		SFRP5		USP46		ANKRD49		XKR5
				TOLLIP	C1orf95					MPRIP		MICALL1		CCDC140		DPF2		MMRN2
				FAM167A	HIATL1					PUM1		TPT1		ZNF280B		MDFI		PLA2G15
				FIGNL2	ARMCX4					DNM1		ATXN1L		WWP1		PARM1		CACNA1I
				NACC1	STOX1					ARRB1		PSMD8		EPHA5		IGF2BP1		CLDN19
				UBN1	KIAA1161					GIN1		FRMD8		TMEM229B		ABCC10		ADARB1
				TM9SF4	GSK3B					FAM163A		TMEM30B		GATA4		FAM84B		SETD6
				C1orf233	THRB					S1PR3		TAGAP		ADRB2		SLC6A1		FAM178A
				ITM2C	KLRC4					TUSC2				ETV6		CDC25A		STX1A
				WEE2	SMTNL2					CPNE5				KIF5B		SMCR8		TIMP3
				ARGLU1	ACKR4					FAM86B1				SPCS3		MFSD8		LOC100996724
				SS18	ATRNL1					TYSND1				ABHD10		MIER1		MPI
				PRIMA1	UBA52					PITPNM2				CCP110		IGF2BP2		FBXO33
				CABLES1	RELL1					LRP1				FAM114A2		SMARCC1		DGKG
				PARP1	DAPP1					DNAJB5				TMEM126B		C20orf112		SLC2A6
				TEAD2	AP1S2					LRRC75A				ZDHHC3		SLC25A40		FAM132B
				SLAMF7	LRCH2					HOXA7				OSBPL9		MBD2		ITGB1BP1
				TCEANC2	KIAA0408					TNRC18				IREB2		BTBD9		ARSA
				FXYD6	ZFP64					MSX1				WISP2		DZIP1L		ZNF595
				PLEKHO2	UNC80					EEFSEC				GMNC		PAG1		ZC2HC1C
				CPNE5	ZC3H14					FAM86C1				SNPH		ERCC4		SHPK
				KIFC1	TEAD1					COMT				BTD		CELF3		MGAT5
				CCR7	PINK1					GOLGA3				AFAP1L2		NEK3		BMPR2
				ADAM30	KCNA3					KIF23				PPP1R3E		UBXN2B		SCARA3
				TPBGL	RWDD4					RNF40				ERGIC1		TMED5		LOC101929046
				DDX6	HTR1F					TM2D3				AMOT		HDLBP		ARHGDIA
				TBX15	GABRB3					TMEM201				ARHGEF35		LAMP2		EXOC5
				SEPN1	ASPA					ADARB2				POLQ		ZBTB39		MPP5
				SDC4	SLC25A24					SMAD7				COMMD9		KIAA1429		WASF2
				NBL1	CNR1					GAST				LMBRD2		ARPP19		MMAA
				PIP4K2B	COL4A3BP					SLC38A3				TSPAN6		CPM		TRAPPC10
				KEAP1	MCUR1					ARHGAP39				CADM3		HOXD1		LRRC55
				C11orf95	FKTN					NCOR2				GALNT16		TSPAN18		ATG16L1
				ECE2	MED12L					YPEL1				RBM27		SLC25A12		CNNM2
				ORAI2	OR11A1					KLHL18				ERCC4		RAD18		SART3
				MAP2K7	HYAL4					CCDC88C				GPX1		ENTHD2		ARMC9
				SNAP29	ZNF569					PPIL2				MGEA5		ODF2L		ABCB9
				LIMS3	HCN1					TUSC5				KDM5A		ZNF566		PDE4C
				KCNJ11	BRIP1					KCNK3				PHIP		CCPG1		TLE2
				LIMS3L	SMARCAD1					DAB2IP				ZNF776		MASP1		PDAP1
				ORMDL3	CDCA7					PAX7				ZNF440		DCX		CLNK
				ARRDC1	RPRD1A					C19orf54				BOD1L2		ZNF362		DCAF5
				PHF19	PER3					ABCA2				BEND4		STAT2		LRRC8B
				KNDC1	KERA					C10orf71				TCP1		IMPG2		ZBTB8A
				NACC2	ZBTB41					PROM2				MICAL3		RBMS2		RBMX
				KCTD21	ERICH5					ZNF345				TXNDC12		SPRYD7		SPRED1
				INTS3	GATA3					G6PD				SPATS2		LIPH		EPS8L2
				WFIKKN2	SREK1IP1					HSPG2				CCDC176		EEF2K		SH3RF2
				S100B	VCPKMT					SEMA6A				CASR		SLC25A32		IBA57
				TRIM10	CBLL1					PRKACG				CYB561A3		SYNPO2L		FIGNL2
				LRRK1	CD34					RCN3				MTMR10		PNKD		FAM86A
				ASB4	SPATA5					PTBP1				CTNNA1		NOVA1		CHST6
				MTSS1L	C2CD4A					HMOX2				PTPLAD1		ZC3H3		MPRIP
				BSDC1	EIF5					SPINK4				KDM5C		SREBF2		KCTD20
				ZHX3	ACOX1					OSCAR				IRF6				E2F2
				NMNAT2	TSHZ2					TNK1				SEC16B				CLEC17A
				ANKRD33	RGS18					PI4K2A				ADAMTS4				CD300LB
				HIC1	CTBS					NPM2				SLC35F5				LOC100132146
				TMEM8B	STRN3					HDGF				FGF9				HSBP1
				BCL2L13	MEGF9					TSPAN33				IL23R				VIPAS39
				CYFIP2	KCTD12					SEMA3F				MYH15				RUFY2
				IL1R1	EML4					SNED1				IKBKB				ANKRD13D
				AGAP3	PTCHD1					SLC43A2				ZBTB6				TPGS2
				CTNNBIP1	HLF					SLC29A3				TMEM254				ZC3H7B
				CBFA2T3	HBS1L					RUFY4				GABRG1				PLEK
				RRP36	NR2C2					IFNAR2				GLIPR1				LRRC31
				GABARAPL1	BACE1					SLA2				SLC2A4				UBE2A
				SUFU	OPCML					LOC101930115				ATRAID				TGFBR2
				FAIM3	NAPG					CYB561A3				NR2F2				CDC40
				IFNLR1	LRAT					ARHGAP6				CBLL1				RAVER2
				AKR7A3	IER3IP1					HPCAL4				MTL5				HERC6
				KCNE4	ISCA1					PHKG2				AHCYL2				KCTD21
				C10orf128	NHS					SLC29A4				SLC16A1				SLC1A6
				ID2	ADK					TMC7				ATRX				FAM69B
				SCUBE3	SORBS1					DUSP7				RNF128				FAM124A
				CC2D1A	FGFR2					MFGE8				ARHGAP31				PRPF38B
				NUDT16L1	TMEM41B					SRRM4				RNASEL				MSANTD2
				STIM2	LRRC17					BBS10				RNMT				FBXL17
				DNAJB2	TMEM67					SLC46A1				EXPH5				PTGIS
				WAPAL	DKK2					PTP4A3				SC5D				TAPT1
				ZNF609	TMEM185B					ATP2A2				CT62				SLC29A4
				NGFR	RPS6KB1					VWA3A				ZNF365				CYB5R3
				YIF1B	FEM1A					EFHD2				RPGRIP1L				NFRKB
				ATXN7L3B	CAP1					GM2A				CBX7				LETM2
				NFAM1	GPR124					KDM4A				GFRAL
				PARK2	EHD4					DNAJC30				PRDM4
				NFYA	DPY19L1					LYNX1				SERINC5
				KLHL18	RAB20					BAHCC1				MLF2
				PRRG2	JDP2					CCDC85C				SRI
				PLA2G15	TXNDC9					ALDH3B1				PALM2
				ARHGAP35	NPHP1					NMT1				TMEM50B
				SORT1	TLL1					PNCK				LATS1
				SYK	LOC100288255					HS1BP3				PHF20L1
				ARRB1	ELAVL2					SPOCK2				GNAQ
				HOXC5	NECAB1					LRRC16B				FKBP1A
				FMNL3	MEIS1					SEMA4C				PPM1A
				HDAC11	USP38					BCL2L13				TM9SF3
				MGME1	PI15					SHISA7				NUS1
				VANGL2	TENM2					GINS2				FAM98B
				CPEB4	BMP2K					SHANK3				SLITRK2
				GDAP1L1	ABCA1					SPRN				ANKRD13C
				KLF11	WHSC1					NPEPL1				SFTPA1
				CNTFR	HMG20A					LOC101928426				TPRG1
				EHD3	FRG2					LARP1				POU3F2
				ALDH3A2	IFNL1					PALM2				SLC9A2
				SYT12	CDC42BPA					NGFR				TANC2
				ATP9B	PSD2					BTRC				PDE4D
				TP73	MFHAS1					ASCC1				KIAA0232
				SYNGR1	UBLCP1					LRRC14				WDFY3
				MAPK13	SOCS5					BTN2A2				HDAC3
				TBC1D14	TRIT1					GBP6				C6orf106
				CHRDL1	CHD6					SRSF7				RAB1B
				ARID3B	EFHD2					TRAF7				THOC7
				DRD1	GAB1					MSI1				NHLH2
				APBB1	H2AFV					TYK2				FAM120B
				SETD4	SPAST					MAPKAPK3				PDE10A
				HPCAL4	FGF12					CLEC16A				NKIRAS2
				PACS1	F5					MVB12B				CCND2
				BEST3	BVES					ICK				GABRB1
				HNF1A	PLSCR4					DMTN				SCD
				MED22	PRKCI					EBF2				CDH12
				RAX	CSMD2					GNB3				CMTM4
				SLC12A7	USP49					ZDHHC18				STMN4
				STK25	MYL1					MAP6D1				IL13RA1
				TERT	RBPJ					DIAPH1				HIF3A
				GATA2	PABPC4L					C21orf2				LOC101928380
				MYL3	FRMPD4					POLDIP2				PKD1L2
				UNC45B	F2RL1					PPARD				PRKCD
				GLIS2	PLD1					RCE1				CCL2
				ABCF2	BOD1L1					GOSR2				NEDD4L
				POFUT1	C12orf77					SYNGR2				PEX19
				TMEM86A	BRK1					PKDCC				AOX1
				KPNA6	RPAIN					PODXL				SAMD9
				ERAL1	ZC3H18					FRMPD3				FTO
				TACC2	RIMBP2					CLTB				FAM43A
				TNFRSF8	MCF2L					GNG4				PCED1B
				LINGO4	AGFG1					LINGO1				PAK2
				SZT2	ZBTB11					SOCS3				EMC1
				DND1	WDR33					TFAP4				VEGFC
				DTWD2	ABHD13					RNF169				IFNL1
				BMF						KMT2B				CAPRIN1
				HRH2						DND1				C15orf41
				PPM1H						TMEM222				RNF182
				USP46						HOXB1				DDX17
				KCNK15						CNPY4				TEX261
				DENND4C						ZNF609				NEBL
				ASB5						PLEKHO2				DAAM2
				IGF2R						CAMK2G				RGS9BP
				IFITM10						RBM20				KRT33B
				PLA2G5						MAN1C1				AP3M2
				ARPC5						PKNOX2				KLHL23
				PDGFRB						TLN1				COL5A1
				RAB11FIP4						ARHGAP40				ARFGEF2
				PPP1CB						SBNO2				MFN1
				DLEC1						EIF4E2				KCNJ16
				ABCB9						SHISA9				DHTKD1
				LOC101929211						HMBOX1				MRPL17
				IL12RB2						CHMP7				CECR6
				TRPC5OS						OSER1				ARAF
				KDM6B						TAGLN				CBX4
				SP1						ELK1				YAF2
				TPCN1						FGF1				IRS2
				DST						CSNK1G1				PSMC3IP
				CLN8						CD300LG				MN1
				KSR1						ALX4				THAP2
				PIK3IP1						WFIKKN2				VIPAS39
				NYX						CHL1				GPR107
				HMGA1						ARHGEF40				ZBTB41
				ARRDC2						BST1				PDE1A
				SGSM2						LRRC46				SPSB3
				DERL3						CRABP2				GUF1
				KLHDC8B						LOC102723422				KPNA6
				HS1BP3						WDR7				HVCN1
				ENAH						MAP3K14				COPS7A
				MAP3K9						RPL28				SORCS1
				RNF219						ZKSCAN8				SETD4
				TFCP2L1						LIN52				LCE2B
				GIGYF1						PANX2				EML4
				KIFC2						GPR107				PDIK1L
				CACFD1						STK32B				PSD2
				TBC1D20						BRAT1				FZD3
				MN1						DIEXF				ZNF548
				JPH3						TMCC2				RFX3
				SLC25A12						LMOD1				TCP10L2
				INPP5F						GNB5				ADH6
				ATP8B2						FBXW8				NRSN2
				CALN1						EHMT1				CD2BP2
				ISYNA1						CLEC4G				TRIM55
				STAP2						ZNF319				ZC3H4
				JRK						KIFC2				BCLAF1
				DMBX1						SLC9A8				ZNF280C
				ARHGEF16						KCNK5				TEF
				NOL6						NKG7				FAM20B
				E2F2						LOC101927614				KIAA1147
				ZNF530						GNAT1				ASF1B
				ZNF362						IQSEC3				CLEC6A
				BAIAP2L2						ARHGAP36				CAST
				PIGV						AKT1S1				ZNF626
				GPD1						CRAMP1L				RUFY2
				AMPD3						DAG1				TRIM8
				ST8SIA2						GPR153				PAFAH1B1
				TUSC2						CTDP1				SHISA6
				KXD1						RUNX3				CACNA1E
				CYTH4						PKNOX1				TSEN15
				NEUROD2						FLNB				OVOL1
				SASH3						DUSP9				FAM222B
				CERS1						CLDN3				USH1C
				CNPY3						ZFP41				PCMTD1
				PPP1R11						STK35				ATF7
				TRIM56						MMGT1				CHAD
				PAX7						SCG5				MARCKS
				TLN2						FADS2				KIF16B
				RUNX3						TMEM41A				LRRC32
				CNDP2						SLC9A7				MAT1A
				RXRA						FIBCD1				TNFSF4
				CENPB						EIF4G1				ACACA
				SEMA6B						ARRB2				DOCK5
				DIAPH1						TMEM54				PIKFYVE
				LHFPL4						SRMS				CRB1
				UBALD1						CRISPLD1				USP49
				CAPN15						LHX3				C3orf52
				ABHD4						ASIC4				SLC22A23
				SYNPO						ANPEP				MALT1
				SWI5						TMEM229B				TMEM39A
				SCPEP1						C9orf3				NPLOC4
				NFIC						EEF2K				JADE2
				TMEM229B						FGD1				ARF3
				ZNF507						HCFC1				STOX1
				VWA5B2						ITK				ARHGEF12
				ADCY1						GRM4				ZNF587B
				FGD1						CELF5				CILP
				ABCC1						IRF2BP1				42437
				DCAF17						MOCS1				SIK1
				FOXA2						ATPIF1				LUC7L2
				HIC2						TAP2				NAPEPLD
				FHL2						CIAO1				LPPR5
				FAM71B						MYBL2				TLN2
				KIAA1456						TMEM9				GAP43
				AGPAT1						TMEM121				ZNF550
				EPHA8						TXLNA				LRRC27
				RAP1GAP						KDM8				ARPP21
				RHBDL3						ACACA				GLRX
				KDM2A						ZNF136				DKK1
				NSD1						CENPP				DGKB
				REEP2						XRCC2				BEST3
				ERBB2						AVPR1A				TP53INP2
				GRINA						SDC3				DEFB129
				BCAM						EDAR				ADCY2
				SMO						ARHGAP32				FYCO1
				FGF1						EFNB3				MYH9
				ILF3						NR5A1				EGR4
				ZDHHC8						ARAP3				RABL2A
				C15orf52						SMARCD2				PUM2
				BTN2A2						MDFI				BAZ1A
				ERF						NFAM1				NCOR1
				RIC8A						CDCP1				C5orf47
				ALX4						SDK2				KDM2B
				TBC1D24						TRIM58				SLC18A1
				CNST						GTF2H5				PDPR
				CORO7						DCAF7				GAB3
				SPSB4						MXD3				CCDC80
				MAP3K11						KIAA1033				ARL17A
				SORCS1						TGM2				XYLB
				RILPL1						GDF6				BAP1
				FBRSL1						PPP2R4				RBM14
				GIT2						MESDC2				RAB18
				SPRY4						TTLL6				KLF8
				LETM1						TRPV3				CD302
				FOXD3						RAB15				ARL4C
				CX3CR1						KIAA0895L				ABCA6
				TSPAN15						ARHGAP4				TP53TG3
				LOC100129361						ST8SIA2				DDO
				SCFD2						CDKAL1				SLC7A6
				SOGA1						COX8A				TP53TG3D
				LFNG						ASB14				LOC102723655
				DOC2B						SLC9B2				RING1
				RNF19B						COL23A1				SLC26A1
				PPAPDC3						JPH4				DACH1
				CHRNA2						ENGASE				LRRTM4
				ADAMTS14						KDSR				LOC102723713
				BBS4						ARMC3				SON
				FAM195A						SIGLEC14				PBX2
				KCNC1						ODF3L2				TP53TG3B
				ALPP						LIME1				LPP
				INPPL1						PRELID1				RAP2A
				SHANK2						CTXN1				EIF4EBP2
				MGRN1						AP5B1				LY75-CD302
				WDR65						GLYR1				SGIP1
				NR2C2						LHX6				MRVI1
				BSN						PHLDA2				RRN3
				NDE1						ZNF551				UPP2
				KLF17						ENOSF1				ERCC1
				LOC100653137						DAP				YIPF3
				TDG						RAB5A				SMAD4
				ZSCAN9						OPN4				PIP4K2A
				POLR1D						LRTM2				GBF1
				TSC22D4						PI16				PRDM15
				LDHD						KRTAP5-9				CDC73
				C10orf25						SPOP				LMCD1
				GATAD2B						SRF				MTA3
				DNMT3B						HNRNPUL1				OR2L13
				KCTD11						SHANK1				PRDM6
				GSPT1						TPD52L1				CBX3
				SBK1						VAX1				MYO1E
				CDC14B						EFNB1				LRRC8C
				CLDN18						ZNF106				LOC102724127
				CSDC2						PIK3R6				U2SURP
				ARPC4-TTLL3						SERF2				RABL2B
				TMED3						TTC7B				LAMC3
				PHLPP2						KIF1A				GNB4
				MRPL38						HLA-DRA				C1D
										ILDR1				HOXC5
										SLC18A3				MEPCE
										MAB21L3				MED12
										NDOR1				GSG1
										PRKCA				CCDC132
										FAM155B				CLOCK
										ZC3H18				CDK9
										RAF1				SCN3B
										SEPSECS				CBL
										FAM131B				FAM13C
										TRIM28				AGA
										TOR4A				ACE2
										THY1				QRSL1
										SCARB1				ZNF318
										POLR1A				TRAPPC6B
										GATS				BUB3
										TMEM109				CTDSP2
										TRIM62				NLGN4Y
										REEP2				ANKRD34C
										TJAP1				STIM1
										JKAMP				DSC3
										ABTB1				PRICKLE2
										OLFML2A				WHSC1
										CHD5				NCSTN
										MCRS1				SLC39A9
										HIP1R				PEX11B
										EXOSC2				CCDC170
										BAP1				C21orf58
										WDR48				HHAT
										RXRB				FBXO5
										MAF1				CBFB
										KLK5				NEUROD6
										TMEM119				RLIM
										GALNT16				GXYLT1
										KIF3C				C1orf115
										WIPF2				ZNF33A
										GPR113				POU2AF1
										FAM107A				PM20D2
										CELF3				PIP5K1A
										SYNGR3				RABL6
										COL1A1				EGFLAM
										MATN1				CDH17
										SLC24A2				MAPK8
										SYNPO				TCHP
										COL9A2				TSHZ2
										DDX42				RPL27A
										PYDC1				RABGAP1L
										FMNL1				CAP2
										ZNF592				PDX1
										POU2F2				POU4F1
										CYP2W1				ZYG11B
										WBP2				TBKBP1
										SH3PXD2B				PI4K2A
										RELA				FBXL20
										UNC119B				ARL8A
										IL17C				PARP11
										LRP3				PAG1
										CES3				RASL11B
										SLC2A8				UNC5D
										TOLLIP				CCL22
										BMP8B				MANBAL
										ALKBH5				ARHGAP29
										ADD1				NXF2
										DPY19L2				LOC101060747
										HS6ST1				42619
										AQP2				SFRP1
										FAM65B				OTOR
										SLC4A11				EPB41L4A
										TRPS1				CYBB
										LLGL1				C20orf203
										KLK7				PXK
										IGDCC4				DDX3X
										SIPA1L3				SOCS7
										SMYD1				RANBP1
										DHPS				SHROOM4
										MTTP				RNF212
										POR				PRKACA
										ASB6				FAM72C
										CELSR3				EEA1
										MLST8				KMT2D
										BCL11A				NXF2B
										VPS37C				OSMR
										ADAP1				HAUS1
										FCER1G				CTNND2
										KCTD20				BAHD1
										ST3GAL1				HMBOX1
										PLA2G2F				TPP1
										CDK16				PI15
										KLHL26				NR6A1
										PCSK1N				ARFGAP3
										GJB3				VSIG10
										FOXI1				ADRA2B
										SBK3				KIAA1456
										H3F3B				MBD6
										PARP3				PRRC2B
										TMEM189				YWHAZ
										FKBP5				FAM72D
										SLC5A5				NDNF
										TFE3				C1orf101
										ADAMTS14				UBE2QL1
										ACSF3				AGTR2
										MEF2D				ZNF599
										KAZALD1				FNDC9
										PGPEP1				OTOF
										MARVELD1				PRTFDC1
										YIF1B				FAM72B
										STK17B				ZC2HC1A
										CYFIP2				VAV1
										TMPRSS13				SLMAP
										HAPLN4				COX10
										RFNG				ABLIM1
										SGSH				DTX4
										CCDC103				CLDN4
										ALPPL2				C1orf162
										HOMER2				SRGAP3
										TBC1D16				TRIM22
										MEGF6				REST
										LOC101928108				ZNF814
										EFNA2				TBC1D30
										ZNF180				WDR89
										LMX1B				OR4N4
										INO80				BPGM
										CD151				LEMD2
										HTR6				TMLHE
										MAGI3				PPP2R1B
										RARA				GINS3
										ZMIZ1				TTLL5
										PJA2				ZMYND8
										ZNF275				DZIP1L
										PRKACA				C12orf80
										SH3PXD2A				CNNM4
										PLEKHM3				KIAA0430
										OR10W1				CMPK1
										TET3				COL3A1
										NHSL1				ARFRP1
										HHIPL1				CTTNBP2
										SBK1				LRMP
										TMEM185B				LINGO4
										RNPEPL1				VPS33B
										NRN1L				PRKCA
										KRT5				TP63
										ADAMTS2				MKRN2
										PEX26				RBBP9
										INPPL1				TRIM66
										KLHL8				ATMIN
										SRRM3				PTPN4
										CTIF				MAP4K4
										EPHB6				UBQLN3
										MLLT1				SIDT1
										TLX1				TBX5
										UBE2O				IMPAD1
										PPARGC1B				GFRA1
										KLHL25				CUX1
										MAP2K7				RCC1
										LOC102724428				SPRR2E
										FOXP4				GPD1L
										PTPN11				PHC3
										FAM203A				MAOA
										ZBTB39				SSX2IP
										KBTBD13				KDM3B
										SND1				SRP72
										SUPT3H				C1R
										CLSTN1				MIER1
										L3MBTL2				CLEC12B
										LPO				SYNPO
										MIER2				PHTF2
										MMP14				YES1
										ZBTB40				HAPLN4
										SYCE2				PLEKHA6
										ITGA3				ASB1
										ZNF418				TTC1
										MTA3				RUFY3
										ZNRF1				PQLC1
										NKD1				LIMD1
										SHISA6				SOX11
										CCDC130				RTF1
										CD320				PWWP2B
										MEF2B				MACROD2
										GIMAP6				GRIN3A
										EYA3				PTGFRN
										CYYR1-AS1				SYT11
										SLC6A1				ZBTB8OS
										TNFAIP8L2
										ITIH4
										ZBTB46
										ENG
										REXO1
										GPR173
										DHX34
										C1orf61
										CDK17
										TADA2B
										IL2RB
										PLEKHG4
										SCN8A
										RASSF4
										RUNDC3A
										GRAMD1B
										SYN2
										TRPM3
										USP24
										GPR146
										ERG
										MRI1
										MOB3A
										TMEM43
										VSTM4
										AAMP
										EFNA1
										CCDC141
										DTX4
										VPS72

## Sheet: Table S6
Table S6. Genes associated with survival length based on TCGA demographics (blue font: high expression is linked to longer survival; red font: high expression is linked to shorter survival).
GeneSymbol	Odds Ratio (OR) value	P value for OR<0.05	P value for Survival link<0.05
TBL1XR1	-0.945795	0.00348552	0.00681594
AGFG1	-0.916038	0.00669883	0.00140586
ZFP1	-0.906411	0.000221858	0.00321505
FAM35A	-0.903387	0.00012287	0.0108546
CDC73	-0.902252	0.00167895	0.00378573
OGFOD1	-0.883618	0.00310054	0.0090112
GPBP1	-0.870164	0.0349432	0.0239302
QARS	-0.805518	0.0112415	0.0369036
TFAM	-0.800934	0.000758842	0.0102985
IPO11	-0.793757	0.0139198	0.00857013
ABCB7	-0.78776	0.00659592	0.026874
ARMC8	-0.769507	0.0328138	0.0442338
USP6NL	-0.757003	0.000491283	0.0143692
STARD7	-0.749106	0.0443913	0.00295856
CGGBP1	-0.736737	0.0231786	0.0174981
MAPRE1	-0.733844	0.0152096	0.0162111
CREB1	-0.73336	0.0415935	0.0413382
FBXO28	-0.720835	0.0237325	0.0223458
CDYL	-0.714033	0.00384241	0.042425
ZBTB6	-0.709771	0.000874982	0.00082845
MATR3	-0.704642	0.0283081	0.00990332
SMEK2	-0.702586	0.027013	0.0116514
PHF6	-0.697887	0.00252135	0.0135331
SIAH1	-0.689722	0.00257876	0.0221322
ZNF22	-0.678856	0.000589202	0.021966
RRAGB	-0.666862	0.000611949	0.000303754
MIER1	-0.663208	0.00185665	0.00635437
ZNF174	-0.659511	0.0457851	0.0402883
PCCB	-0.648863	0.0103196	0.0429831
NFXL1	-0.647123	0.0159734	0.0458285
PRKRIR	-0.644035	0.00334747	0.0358079
BMI1	-0.629643	0.00170517	0.0487841
SRBD1	-0.629232	0.0222226	0.0406074
FRAT2	-0.628054	0.00315404	0.0110454
SOCS4	-0.622986	0.0041651	0.0163472
PMS1	-0.622598	0.0092138	0.0270045
NCOA4	-0.621677	0.00116442	0.0307773
KLHL24	-0.611722	0.00727429	0.0093474
SLC39A10	-0.611197	0.00191829	0.00667349
NBN	-0.61071	0.0162058	0.0329068
NARG2	-0.608224	0.0072626	0.0195793
SMAD4	-0.606521	0.033001	0.0144531
NCKAP1	-0.603639	0.0432422	0.00833098
HNRPLL	-0.590418	0.0330417	0.014616
RCOR3	-0.59005	0.00572169	0.00244833
PLEKHF2	-0.576853	0.0135052	0.0169459
NCRNA00171	-0.575206	0.00156262	0.00106329
ENAH	-0.572052	0.00058276	0.006328
GDI2	-0.570218	0.0032621	0.0346714
KIAA1370	-0.569272	0.0183686	0.0111614
SMNDC1	-0.569038	0.0414649	0.0101601
ZKSCAN3	-0.567112	0.00775941	0.0203598
TRMT5	-0.567026	0.00321322	0.0496192
DCUN1D1	-0.564337	0.0168445	0.0201031
ADO	-0.563954	0.0100351	0.00342401
GANC	-0.557316	0.0124176	0.0104546
LDHB	-0.544336	0.0150109	0.0261176
FOXN2	-0.538885	0.00186452	0.0236225
COG2	-0.533115	0.0269958	0.0121197
PRPF4B	-0.526561	0.0383172	0.0130761
ZNF506	-0.516379	0.0126853	0.019548
ZNF555	-0.504318	0.0206762	0.0126757
C14orf104	-0.499595	0.0034903	0.0327631
ZNF823	-0.498939	0.0163593	0.00953906
COMMD2	-0.498836	0.00327066	0.00277991
ZNF451	-0.496365	0.045349	0.0373199
KCTD20	-0.495931	0.00579959	0.0197883
GNL3L	-0.49411	0.0139157	0.033208
CEP57	-0.491424	0.0382819	0.0145319
TSEN15	-0.491088	0.00734152	0.0319716
SNX16	-0.488796	0.0216953	0.0331296
PCCA	-0.486608	0.0172068	0.0359925
RNF185	-0.484107	0.0370749	0.0368436
ZNF223	-0.478265	0.00801919	0.0438294
UBQLN4	-0.476986	0.026998	0.00846002
FCHSD2	-0.474783	0.0298489	0.040723
KPNA3	-0.466131	0.0259914	0.00316779
SMARCB1	-0.465247	0.0152744	0.0473528
ZNF260	-0.461775	0.0180088	0.0334849
LOC220930	-0.460253	0.00449865	0.00160161
C2orf67	-0.460244	0.0256992	0.015336
FAM35B	-0.458295	0.010361	0.0162113
ZNF175	-0.453454	0.0216997	0.0156347
ZNF708	-0.452171	0.00150095	0.000708557
RNF2	-0.451843	0.0485549	0.030268
ZNF184	-0.450968	0.0222426	0.0393045
PRTFDC1	-0.44902	0.00853643	0.0108115
EXOG	-0.447053	0.0363599	0.0384564
STXBP4	-0.438026	0.00487226	0.0487585
TCF12	-0.436383	0.000769016	0.00394779
KLHL28	-0.436062	0.025403	0.00645033
C10orf18	-0.431215	0.0150898	0.0279886
IPO5	-0.423334	0.036723	0.0319519
MMP21	-0.423095	0.00163601	0.000310536
MPST	-0.421343	0.00808066	0.0111278
ETFA	-0.420236	0.0219507	0.0317154
MUT	-0.420101	0.0418603	0.0485196
GORAB	-0.414065	0.0350374	0.0344832
CORO1C	-0.408404	0.0157207	0.012581
L2HGDH	-0.407395	0.0302065	0.0361796
CDK8	-0.403947	0.0262855	0.0499833
ZNF570	-0.403688	0.0199393	0.0360526
OIT3	-0.394321	0.00360713	0.0457377
MTMR2	-0.391079	0.0451118	0.0252016
GRHPR	-0.384018	0.035156	0.0426566
ZFP14	-0.382478	0.0244745	0.0293204
ZBTB37	-0.379614	0.00886669	0.0269293
MGC21881	-0.379166	0.00852843	0.0217415
ZNF323	-0.377695	0.00755791	0.0187338
LIN52	-0.375659	0.0408303	0.044658
TRDMT1	-0.375571	0.0278389	0.00810263
ZNF844	-0.373714	0.00186667	0.03025
ASF1A	-0.371288	0.0360087	0.0215536
ZNF432	-0.362354	0.00636338	0.0104086
ZNF501	-0.35779	0.0181078	0.0163792
PRMT5	-0.357651	0.0344413	0.0444881
SLC19A2	-0.355878	0.0456185	0.0271123
MTHFD2	-0.355019	0.00132889	0.00829982
ABCG2	-0.354355	0.000501163	0.00363429
SOX21	-0.352743	0.000201238	6.17482e-06
ZNF431	-0.352018	0.0295563	0.0162346
ZIC3	-0.344825	2.44974e-06	4.53408e-05
PM20D2	-0.340986	0.0374797	0.0216034
MYEF2	-0.339892	0.0119427	0.0418377
APBB2	-0.334178	0.0133889	0.0340739
TMED6	-0.329804	0.0230724	0.0108344
LOC100130691	-0.329343	0.0436248	0.0383875
SOX2	-0.326254	0.00694853	0.0115459
ZNF581	-0.325382	0.0433614	0.0468979
OPHN1	-0.325021	0.00206013	0.00344432
ATF7IP	-0.319812	0.0139362	0.0064682
HSP90AB4P	-0.319575	0.0277349	0.0312964
IFIT5	-0.315726	0.0176239	0.00179443
GUSBL1	-0.307699	0.0154616	0.0391159
NHLRC2	-0.305125	0.009424	0.00107881
SLC38A5	-0.300441	0.00316039	0.00857327
TOB2	-0.298935	0.0312784	0.0365412
UBE2CBP	-0.291409	0.0443543	0.0220222
KPNA5	-0.288572	0.0165139	0.00111631
PHGDH	-0.287175	0.0133273	0.0185711
H1F0	-0.285824	0.0159804	0.00507846
MAPK8	-0.284422	0.0357019	0.0482773
ARHGEF7	-0.283482	0.016878	0.00878886
ANKRD10	-0.279501	0.020385	0.0322244
KLHL13	-0.276372	0.0162656	0.0303649
IGSF11	-0.275233	0.0154889	0.0315397
ZNF284	-0.272391	0.0398531	0.00257594
PRR5L	-0.271192	0.0491179	0.0315223
MYLK2	-0.265199	0.00950122	0.00490412
ARL5B	-0.261227	0.0207809	0.0332124
LOC100130557	-0.257041	0.0275536	0.0139179
OR2C1	-0.256219	0.0357153	0.0354194
ZNF493	-0.25019	0.0498493	0.0131322
UST	-0.249814	0.0153418	0.0114268
RFX3	-0.24882	0.0255817	0.0352324
LOC646999	-0.24013	0.0333417	0.0245633
GPR126	-0.238913	0.00173546	0.00365983
WNK3	-0.236182	0.00772904	0.0391545
PCDH17	-0.235952	0.0304567	0.0130092
C1orf226	-0.234993	0.0328832	0.0212788
BMP2	-0.23308	0.00353277	0.0154938
SLC16A9	-0.231514	0.0166847	0.0482217
SIRT2	-0.229926	0.0450214	0.048765
NOVA1	-0.229072	0.0439519	0.0156752
RAB3IP	-0.220925	0.026651	0.00619202
LOC643677	-0.218878	0.0194266	0.0113657
USP44	-0.217114	0.0063812	0.0448678
HIST1H2AK	-0.21676	0.0176113	0.0269537
ADAM22	-0.213596	0.0310574	0.0332806
SOX6	-0.210744	0.00411665	0.0228354
THSD7B	-0.209329	0.0141121	0.0261882
BEST3	-0.208221	0.00114969	0.0267766
TCP11	-0.201013	0.0443099	0.0150363
ZYG11A	-0.198285	0.016956	0.0025512
C18orf16	-0.195743	0.00571663	0.000939123
C2orf88	-0.1885	0.00956031	0.0398084
XIRP2	-0.182852	0.0289969	0.00503581
CETP	-0.17999	0.0305297	0.0302091
CA14	-0.173969	0.00512559	0.00959641
NMB	-0.165391	0.032236	0.000259085
MSTN	-0.160096	0.000238626	0.000764971
ST6GALNAC1	-0.154908	0.0402971	0.0419832
OLIG1	-0.143905	0.0199375	0.0246721
HIST3H2A	-0.137678	0.00422194	0.000797453
RPE65	-0.134523	0.0177017	0.0171864
GRHL3	-0.123664	0.0364098	0.0208759
FERMT1	-0.122181	0.0105775	0.00846216
NEUROD1	-0.119672	0.00315295	0.00780967
CHST9	-0.115381	0.0129628	0.0198614
LOC153328	-0.10464	0.0135592	0.0353104
SEZ6L	-0.096916	0.0380022	0.0305116
CYP4F12	-0.0907285	0.0457782	0.0373464
HES5	-0.0892475	0.0406735	0.0152169
SAA2	0.0553963	0.042116	0.00926019
HOXB4	0.0725232	0.0395303	0.0492434
NNAT	0.0771714	0.0155122	0.025742
CA9	0.0780453	0.033086	0.0461497
HOXB8	0.0793151	0.0201099	0.00442504
HOXB13	0.0809371	0.013978	0.0143816
H19	0.0844358	0.00687785	0.0487551
CES1	0.0854651	0.0316359	0.0148666
TFAP2B	0.0868206	0.01754	0.0249315
CXCL5	0.0869527	0.0290929	0.0140459
GATA4	0.0899162	0.0165902	0.0289496
MET	0.0903878	0.0260649	0.0195811
UBXN10	0.0930663	0.0202803	0.000653099
SPAG17	0.0938777	0.0171585	0.00518026
HOXC10	0.0940941	0.00324422	0.0237995
AQP9	0.0955604	0.0286481	0.0296861
HOXC9	0.0959147	0.0151093	0.0336378
ZFR2	0.0961179	0.0307475	0.0050432
HOXC8	0.0976152	0.0124513	0.00490196
CLUL1	0.0978822	0.0410498	0.018537
RYR3	0.0996446	0.0386704	0.00502569
C13orf33	0.100943	0.0223606	0.0495225
PDZK1IP1	0.103948	0.0343457	0.00245117
SLC47A2	0.10466	0.031743	0.0455731
KISS1R	0.104825	0.0214378	0.00899726
SCN9A	0.10484	0.0155804	0.040973
BANK1	0.105179	0.0342306	0.00156579
LGR6	0.107082	0.0056078	0.0328179
PCDHGA4	0.107362	0.0483344	0.0287947
KCNK5	0.108093	0.0261385	0.0199615
HOXB2	0.109627	0.00489287	0.00661024
LRRC15	0.110087	0.0158547	0.0161398
FABP5	0.111131	0.0228465	0.0470613
TFAP2C	0.112402	0.0366546	0.0346885
PRSS16	0.112798	0.0294978	0.000919788
LAMA1	0.11326	0.0247304	0.046874
NKX3.2	0.113539	0.0422114	0.016731
YBX2	0.113576	0.0389663	0.0125624
HMGA2	0.115815	0.00707058	0.021951
ODZ2	0.116372	0.00734464	0.0352465
HOXB5	0.116419	0.00482475	0.035592
FCGR2B	0.116862	0.0161536	0.0228939
IQCA1	0.117213	0.0106602	0.0404817
GABRD	0.119547	0.034259	0.0084845
RIMBP2	0.119551	0.0280516	0.0128816
ANKRD5	0.119818	0.0264375	0.0110207
ELF5	0.120099	0.032137	0.00533975
COL27A1	0.120585	0.0375686	0.00392013
CYP11A1	0.121087	0.0133125	0.0216354
GRP	0.121547	0.049774	0.0253529
PRTN3	0.121582	0.0228032	0.0222249
TMPRSS3	0.123828	0.00805204	0.0182817
NELL1	0.123944	0.00265003	0.00182682
KIRREL2	0.124025	0.0464775	0.00841899
LCN2	0.124073	0.0313715	0.0476144
RARRES1	0.124193	0.0129933	0.0220312
MT1H	0.124248	0.0275053	0.0024809
TSPAN2	0.125764	0.0237267	0.00267592
DES	0.125862	0.00514442	0.0248911
CPA4	0.125994	0.0261173	0.0131138
NRG1	0.128024	0.00653856	0.000476324
TNNT1	0.129311	0.0088044	0.0397865
GPRC5A	0.130436	0.0312944	0.0145428
FAM83G	0.131331	0.0222626	0.031859
FAM110C	0.132421	0.0108235	0.0420746
HS3ST3A1	0.132431	0.00815312	0.0239963
RPSAP52	0.132492	0.0155975	0.0342392
ANKK1	0.132834	0.0307991	0.0158488
RHCG	0.133477	0.0117698	0.0154099
SPTBN5	0.134051	0.0363215	0.0240218
ADM	0.134091	0.0199829	0.0400761
PCDHA9	0.134243	0.00458119	0.0378991
AGTR1	0.135857	0.0184486	0.0078761
C6orf186	0.135927	0.0348378	0.0322774
F2RL2	0.136907	0.016424	0.0492156
LILRA6	0.137134	0.0260052	0.0050593
RDM1	0.137721	0.0336455	0.0108724
COL24A1	0.137745	0.0106166	0.0214448
AHNAK2	0.138225	0.0054426	0.0354922
LOC554202	0.138268	0.0115093	0.00459281
HOXC6	0.138429	0.00219134	0.0246142
TGFBI	0.139594	0.0491816	0.0233256
ANKRD29	0.142038	0.0451857	0.0379421
DDIT4L	0.142576	0.00137697	0.0105501
IL11	0.143088	0.00955873	0.0381895
GJB2	0.143643	0.00290448	0.00887776
TWIST1	0.14379	0.0152109	0.0290228
GPR1	0.143824	0.00121311	0.0350989
EPHB6	0.143926	0.0232937	0.0219434
ISLR2	0.143965	0.0109261	0.000348305
FER1L4	0.144556	0.00221243	0.00901771
AGXT	0.145214	0.031164	0.0259767
SNX10	0.145376	0.0118918	0.0144041
B3GNT7	0.145574	0.0444452	0.0486405
C3orf55	0.146072	0.0367445	0.00671735
TNFSF14	0.146295	0.0157107	0.0141793
SERPINA5	0.147475	0.00879036	0.018594
GATA3	0.147604	0.00887743	0.0115883
FATE1	0.148079	0.0228311	0.0119479
MT1DP	0.148157	0.047182	0.0364326
PTPRH	0.148456	0.0166603	0.0107889
PDE4C	0.1491	0.0154449	0.0173905
SGSM1	0.150643	0.0238465	0.033707
GPC5	0.150962	0.0108732	0.019791
HAPLN4	0.152302	0.014537	0.0245085
GUCA1A	0.15259	0.00221562	0.0120124
ULBP1	0.15279	0.00258633	0.00564373
MLPH	0.152937	0.00204433	0.000431578
C2CD4C	0.154087	0.0466254	0.036117
BIRC3	0.155073	0.00354117	0.0460724
RARRES2	0.155724	0.000879797	0.0336486
ZDHHC8P1	0.15602	0.00382938	0.0374393
G0S2	0.156328	0.00177666	0.0215698
TREML2	0.156524	0.0377268	0.0343851
OS9	0.157577	0.045622	0.0342912
VWC2L	0.157659	0.0275502	0.0467175
CLCF1	0.158554	0.0193143	0.0293538
TMEM26	0.158607	0.0413336	0.0101173
C10orf107	0.158773	0.0143246	0.00799918
GRAMD2	0.160146	0.0247039	0.00482277
STC1	0.160795	0.0112723	0.0126473
ADAMTS14	0.162623	0.0130344	0.0139248
SOCS3	0.162652	0.00943011	0.0393437
NDRG1	0.162953	0.0227058	0.0348543
CLCNKB	0.164188	0.016244	0.0287905
PTPRN	0.16489	0.000858168	0.000167093
MAP3K9	0.164942	0.0115575	0.0291379
LOC440905	0.165326	0.00574844	0.00544875
TM7SF4	0.165338	0.0179167	0.00440368
ZIC4	0.165462	0.0397379	0.0459002
MEGF10	0.165994	0.0174306	0.0178754
RGS4	0.166946	0.0028146	0.00275222
PALM2	0.167063	0.0279787	0.0224941
PLEKHN1	0.167587	0.0183929	0.00647084
TCEAL6	0.167707	0.00637356	0.00150442
DHH	0.167891	0.0149718	0.0242563
TWIST2	0.168461	0.00896598	0.0288404
RETN	0.169117	0.0055486	0.00262589
C5orf20	0.169163	0.0456809	0.027543
FER1L5	0.169593	0.0117629	0.002658
ANGPTL7	0.170861	0.0184731	0.021184
TFR2	0.172672	0.00273745	0.0120093
FLNC	0.172885	0.00160652	0.00241904
COL5A1	0.173084	0.00438695	0.0324154
HSPA7	0.173187	0.00950294	0.0153236
CCL27	0.174096	0.0257286	0.00987806
NXPH4	0.174202	0.0100924	0.00260127
C20orf195	0.175699	0.0226033	0.048972
TUBA4A	0.175966	0.0200429	0.0391211
PFN4	0.176779	0.0494428	0.0230113
CLRN3	0.177117	0.0366393	0.0433782
PDGFA	0.177361	0.0229904	0.0294527
ATG9B	0.177715	0.00372908	0.00320804
LOC653786	0.17794	0.00786805	0.00415006
SDC1	0.178451	0.00896453	0.0132785
TSHZ2	0.178728	0.00510367	5.97867e-05
CCR7	0.179444	0.0312719	0.015367
RRN3P2	0.180138	0.0138633	0.0163589
TTC16	0.180482	0.0253331	0.0310888
GPR157	0.180917	0.0262807	0.0211525
C2orf58	0.181647	0.0253125	0.00658247
PTGES	0.182137	0.00267882	0.0021569
C1orf201	0.182678	0.00745795	0.00136954
CAPN8	0.182766	0.0436558	0.0352337
SLC2A14	0.183136	0.0194189	0.0382015
HOXB9	0.183385	0.00048624	0.00474364
SMAGP	0.18506	0.0273002	0.0210323
CCDC64	0.185073	0.00224239	0.000996213
C7orf29	0.185325	0.000391124	0.000243768
LOC100132111	0.185418	0.00970068	0.00111212
SPAG4	0.186086	0.00215582	0.0201658
C10orf67	0.186266	0.0134567	0.00194872
SH2D5	0.188473	0.00536698	0.0322761
LTBP2	0.188938	0.0244762	0.0191612
KIAA1324	0.189154	0.0109225	0.02259
COL22A1	0.189221	0.000228692	0.0129042
PNPLA4	0.189333	0.00869297	0.0186357
CCDC87	0.189695	0.0414368	0.0377307
CD79B	0.18976	0.00957648	0.0231257
RFX8	0.190199	0.00316014	0.0229441
RAB38	0.190625	0.01282	0.0302945
C11orf35	0.190943	0.00404335	0.0265313
MPO	0.19184	0.00223204	0.00190883
C8orf85	0.192459	0.0317265	0.0159086
SEZ6L2	0.192769	0.0044955	0.0110194
PYROXD2	0.193684	0.00118361	0.0160518
OPLAH	0.194171	0.00790337	0.0427561
CCDC129	0.19442	0.00102771	0.00231031
CCDC114	0.195133	0.00693386	0.0209414
SEMA3F	0.195152	0.0195257	0.0302911
LOC100130776	0.195595	0.000509845	0.0049717
BFSP1	0.195616	0.0293673	0.00620818
VDR	0.195934	0.00171287	0.00919566
IGFBP2	0.196053	0.00149721	0.0323595
RAET1G	0.196073	0.0164958	0.00190942
EIF4E1B	0.197276	0.0351683	0.0494387
CORO2A	0.19789	0.0125611	0.0148216
CCDC96	0.198315	0.0350631	0.014946
C4BPB	0.198848	0.0400264	0.0313923
EN2	0.200572	0.000795277	0.00959828
EPS8L2	0.201552	0.00239492	0.00457975
COL6A1	0.20207	0.0113168	0.00226609
FAM50B	0.202415	0.0196868	0.00559509
FBXO24	0.202876	0.0357243	0.0362139
C20orf200	0.203347	0.000530886	0.00653969
KRTAP5.2	0.204767	0.0307461	0.0121995
CCDC8	0.204823	0.000944748	0.0407545
AGBL4	0.205494	0.00443435	0.0018006
NRXN3	0.205576	0.00063891	0.00312048
FBXO27	0.206068	0.0182144	0.0258776
C10orf35	0.206841	0.00756512	0.0162311
SLC16A11	0.207144	0.00108772	0.0149223
LRRC61	0.208277	1.77145e-05	3.65872e-05
TMEM220	0.208341	0.0230038	0.0223831
TMTC1	0.209286	0.0248273	0.0175849
LOC440925	0.209317	0.0119204	0.0062231
CTSZ	0.210426	0.0382848	0.0439054
ZG16B	0.210808	0.0187791	0.0210334
CCDC64B	0.211171	0.0342626	0.0322169
SCXB	0.211929	0.00671801	0.0197547
ACTR3C	0.212498	0.00182363	3.43473e-06
PRKAR2B	0.212695	0.0208836	0.0136689
FOSL1	0.213582	0.00353787	0.0159392
C5orf25	0.213681	0.00284476	0.00668542
STEAP2	0.213863	0.000446754	0.0178747
ACAP1	0.214034	0.00345746	0.0192094
VSIG10L	0.214985	0.0352944	0.0488505
TMCO4	0.215747	0.0332212	0.00905572
TNFSF13	0.216267	0.0407768	0.0193436
ITGA3	0.216377	0.00280817	0.0287401
HAS1	0.216844	0.0020453	0.0157565
LILRB3	0.217185	0.00351739	0.00852627
MAP3K6	0.217273	0.0192479	0.00557753
ULBP2	0.2176	0.0177983	0.0059133
ELANE	0.217982	0.00120401	0.0163014
EFCAB4B	0.218133	0.0234102	0.013296
TMEM52	0.218626	0.00230857	0.00338202
SLC17A9	0.219785	0.0198398	0.00640601
RAB36	0.220297	0.00140219	0.0450371
FAM86B2	0.220718	0.000534876	0.0372479
CYP1A1	0.221555	0.0269702	0.00567841
CYGB	0.224003	0.00106872	0.0174027
EMP2	0.225355	0.00474725	0.00326505
CAMK4	0.226604	0.00503615	0.0190473
CDHR2	0.226831	0.0057039	0.0262251
SOST	0.226911	0.000963293	0.00689487
SNED1	0.227229	0.0104652	0.034653
MEIS3P1	0.227239	0.0444936	0.012832
OPN1SW	0.227868	0.0233748	0.0361356
RPL39L	0.230577	4.70145e-05	9.63996e-06
SLC25A43	0.231256	0.0114537	0.006807
BHLHA15	0.231284	0.0241024	0.014323
SH3RF2	0.231311	0.00114355	0.0337844
TNFRSF14	0.231423	0.0412777	0.0311851
C6orf154	0.231699	0.0138124	0.0293613
NUAK2	0.232362	0.0109179	0.0319363
NCRNA00092	0.23434	0.00140543	0.0347672
MYO15A	0.235005	0.00423726	0.00941263
ABCB9	0.236143	0.0461455	0.0423501
ADSSL1	0.236349	0.0131663	0.0281473
C1orf113	0.23651	0.00811373	0.0137931
CRYGN	0.237261	0.0417897	0.00903555
CCDC74A	0.237642	0.0141349	0.00743746
FUCA1	0.238588	0.0465962	0.0260177
ADAMTSL4	0.239002	0.00238644	0.0068579
DERL3	0.23935	0.013422	0.0313769
SCML4	0.23957	0.000532588	0.0127081
PF4V1	0.240924	0.0173688	0.00187613
ETNK2	0.241634	0.00101824	0.00301448
PLCH1	0.242537	0.000823064	0.00315536
B3GNT4	0.242883	0.00327905	0.0341813
VASN	0.24434	0.000440648	0.0342713
FAM53A	0.244494	0.0120208	0.0238011
ITGB7	0.244881	0.00999811	0.0087778
AEBP1	0.245064	7.85989e-05	0.000850729
SPDYE2	0.245209	0.036583	0.0332079
P2RY2	0.245759	0.00166825	0.0223414
RASSF7	0.245999	0.0208297	0.00118728
ACOT7	0.247403	0.0423111	0.0187375
ZNF395	0.247492	0.0463811	0.0221981
MYBPC2	0.248259	0.000362944	0.0100837
SH2D2A	0.249126	0.00169252	0.0093364
ALDH3B1	0.249578	0.038708	0.0239627
GAL3ST2	0.249982	0.00868743	0.0206403
POM121L1P	0.250217	0.0100438	0.00274995
LPO	0.250881	0.0183669	0.0175724
SLC45A1	0.251099	0.02062	0.0153216
BET1	0.251261	0.0275195	0.000782843
LOC143666	0.251438	0.0186674	0.0236206
FLJ36777	0.251589	0.00162774	0.0064935
NEK8	0.251746	0.0209346	0.0167441
VWA5A	0.252109	0.0421145	0.0472198
ZNF618	0.252237	0.0244513	0.0211718
PLK2	0.254811	0.00693719	0.0019582
ANK1	0.254868	0.000466728	0.0376705
LOXL1	0.256999	0.000152264	0.0096955
ELP2P	0.259689	0.0481887	0.0181479
TMEM2	0.26096	0.0267157	0.0458782
HDHD3	0.261158	0.00506359	0.0373569
PDE6H	0.26139	0.0418706	0.0309555
OSMR	0.262545	0.000172638	0.0331175
FSTL3	0.264379	0.00807457	0.0181548
TWSG1	0.264562	0.029499	0.0298113
CTF1	0.267009	0.00726731	0.0200851
FLJ35390	0.27088	0.00385677	0.0422169
CDRT4	0.272703	0.00636051	0.0498411
FAM20C	0.272782	0.00207968	0.0478783
MAFK	0.273581	0.0200387	0.0293999
FXYD5	0.273961	0.0314426	0.0266597
FBF1	0.275569	0.010994	0.0397866
RNF135	0.277471	0.0455265	0.0437546
PLAUR	0.279853	0.00185955	0.0430238
LOC253724	0.279941	0.0260844	0.0198611
KLF11	0.280432	0.0457764	0.00725026
LSP1	0.284027	0.0025544	0.00745679
SLC12A8	0.284034	0.0331777	0.0184716
RPP25	0.284618	0.00752458	0.00077171
LOXL4	0.284642	4.05133e-05	0.0150338
AUTS2	0.285238	0.0349624	0.0196426
EID3	0.285595	0.000549417	0.0267685
ARSE	0.285867	0.00581356	0.000146961
H6PD	0.286862	0.0171121	0.00423152
C3orf36	0.286949	0.000615104	0.00129663
P4HA2	0.287116	0.00228322	0.0159072
SLC22A16	0.289068	0.00311997	0.0174592
PTRF	0.29019	0.00130153	0.0080739
LENEP	0.290478	0.0352004	0.0109007
SRCRB4D	0.290798	0.00768301	0.0356497
TNNC2	0.291718	0.00330456	0.0179236
LOC283050	0.292014	0.00126318	0.000262
HEBP1	0.293263	0.025057	0.0211979
STX1A	0.293457	0.00286902	0.0106467
HTRA1	0.293913	0.0349281	0.012061
SARDH	0.294541	8.12166e-05	0.0058647
GGT3P	0.294637	0.00675991	0.0125808
TMEM191A	0.298542	0.00272553	0.0273396
LOC441294	0.299776	0.00591763	0.0187168
FAM86B1	0.300016	0.00134486	0.023475
ELOVL3	0.300182	0.00591582	0.00719319
RABL5	0.301908	0.0485371	0.0289694
PELI3	0.302172	0.0434147	0.0197519
MICALL2	0.3022	0.005034	0.00464126
DUSP6	0.302378	0.00319722	0.0139923
FKBP1B	0.302891	0.00731552	0.0227209
WFDC2	0.304546	3.70522e-05	0.00479361
MTHFS	0.305434	0.0212373	0.0306774
DNAJA4	0.306274	0.00961814	0.00952562
RELL2	0.307783	0.0162272	0.0444785
FKBP11	0.310328	0.0162821	0.0332485
FOXP3	0.310943	0.000992355	0.000336904
PFKFB4	0.311215	0.00847525	0.0064856
ITGB5	0.312054	0.00396286	0.0132308
FCRLB	0.312166	0.0117361	0.0442569
SLC6A6	0.313395	0.000540263	0.00599822
FZD1	0.314263	0.0011791	0.00984816
FNDC4	0.3166	0.0126292	0.00996498
ENO1	0.322704	0.03519	0.0213243
HSPB1	0.323395	0.00479265	0.00505905
TSPAN13	0.32341	0.00337778	0.012483
FES	0.323456	0.00871559	0.0463721
TCTN2	0.323832	0.00785414	0.0212323
RAI1	0.32502	0.0301574	0.0434577
VILL	0.325763	0.000764818	0.0464051
EFNB2	0.331128	0.00303633	0.0399543
MXRA8	0.334897	0.000786702	0.0147221
SRD5A3	0.335195	0.0244949	0.0497001
VWA1	0.335741	0.00688584	0.00725423
MAP1LC3A	0.336101	0.00140443	0.00890001
SCARA3	0.337739	0.00398933	0.0109848
PRKAR1B	0.339016	0.0197628	0.0113258
LYNX1	0.339633	0.00152051	0.0391866
PLOD1	0.339861	0.0164418	0.0154731
ARID3A	0.340492	0.0140507	0.0122354
SLC10A3	0.341051	0.0413545	0.00326095
STYXL1	0.34154	0.0287924	0.0121931
PICK1	0.34179	0.00601489	0.0149538
CPPED1	0.342083	0.00357357	0.0281878
SUMO1P1	0.342592	0.00477123	0.00574826
PGBD5	0.342685	0.00210828	0.0415492
CGB7	0.342902	0.00186559	0.0120473
TRPM5	0.343002	0.0317527	0.0103679
NOL3	0.343033	0.00270954	0.044707
KCTD9	0.344067	0.0407718	0.0357475
PGCP	0.344586	0.00235496	0.0133931
C7orf23	0.345031	0.034019	0.0109442
CYB561	0.348749	0.00161274	0.00474035
ITPKA	0.354407	0.00138862	0.00231838
RGS14	0.357047	0.000179629	0.00342528
IL27RA	0.358202	0.00151803	0.0322675
TP53I13	0.359859	0.012269	0.0466586
C7orf25	0.359888	0.0297576	0.000287427
LOC344967	0.364898	0.00291049	0.00131522
DNM1P35	0.366479	0.000839039	0.00132493
LBH	0.371905	0.00486943	0.00147912
C10orf114	0.372577	0.00962804	0.0154375
C7orf31	0.372921	0.00249616	0.0333427
TRIM4	0.373922	0.0289692	0.0437684
SUN3	0.375964	0.0136765	0.0113945
HPS1	0.37617	0.00574335	0.00404413
FAM18B2	0.377141	0.0226693	0.00419928
TBC1D1	0.377468	0.0138471	0.0349623
OPN3	0.37845	0.00790347	0.000445275
TMEM102	0.378483	0.0193713	0.0151288
MAPRE3	0.378729	0.0304504	0.0322628
SPDYE3	0.380865	0.0239556	0.00874646
IKBIP	0.384839	0.0116926	0.0028718
C14orf169	0.385375	0.00152834	0.00213942
BBS5	0.386336	0.0247231	0.0361392
INSL3	0.388635	0.000197965	0.00415791
DKK3	0.389945	0.00117733	0.0477369
TUFT1	0.396958	0.00592576	0.0400098
NUCB2	0.399499	0.0245975	0.0142698
MYO1C	0.401654	0.00666445	0.0382802
MBLAC1	0.40325	0.00910892	0.0294476
GRN	0.40362	0.0177848	0.0202275
CTSD	0.405792	0.0106793	0.0144263
NACAD	0.405904	0.00281925	0.000822241
FKBP9	0.406418	0.000163074	0.0082737
FCHSD1	0.407355	0.000654452	0.00590528
NKX3.1	0.40905	4.93452e-05	1.66505e-05
RHOBTB2	0.409618	0.0117082	0.024744
LETM2	0.411119	0.00648692	0.0200611
SLC4A3	0.414416	0.00164659	0.0084485
RRN3P3	0.415003	0.0195759	0.02488
MOSPD3	0.417085	0.0428956	0.00839443
BLVRA	0.41867	0.0210717	0.0113411
SLC16A13	0.41887	0.00292484	0.0207202
HDAC7	0.418986	0.00855833	0.00218987
LOC100270710	0.419791	0.000207566	0.00628874
ARSD	0.421868	0.000176287	0.026278
SEMA4F	0.422995	0.000195415	0.00206894
KCTD11	0.424455	0.0216754	0.0257704
EDARADD	0.42615	0.0033044	0.0287354
C7orf43	0.427544	0.0264328	0.025491
CLN6	0.430695	0.0181666	0.00360106
GPX2	0.432675	0.00259227	0.000191165
C1orf172	0.438198	0.00673846	0.00274462
TCOF1	0.438464	0.0143572	0.000547411
SLC9A1	0.442727	0.00467056	0.018683
SGSH	0.44668	0.0331602	0.0107741
KDSR	0.4498	0.0443579	0.0476605
SMURF1	0.451561	0.0129247	0.0430427
BMP1	0.451591	0.00544139	0.028876
CD276	0.466677	0.0059552	0.0283174
CTAGE6	0.467203	0.00215446	0.016014
RTN4	0.468625	0.0341693	0.00791448
KLF10	0.469731	0.00306992	0.0202769
PSMC2	0.470408	0.0411276	0.0283971
SHISA5	0.470435	0.0229111	0.040754
CRELD1	0.470995	0.0215599	0.0244893
RCN1	0.473093	0.00751615	0.0288823
MALT1	0.480011	0.00969115	0.0011265
GRK6	0.481323	0.0389756	0.0142435
LRPAP1	0.482118	0.0236931	0.045191
NUDCD3	0.482833	0.0436349	0.00713962
FAM3C	0.483588	0.00149563	0.0142174
MESDC1	0.484099	0.00990435	0.0111725
HSPA5	0.484256	0.00755457	0.00417033
ARMC10	0.484658	0.0123101	0.0194939
HUS1	0.486888	0.0201495	0.0405143
LOC493754	0.488157	0.0338622	0.0484578
POFUT2	0.489233	0.0194502	0.0377137
YKT6	0.489485	0.011789	0.0140703
GNA12	0.491227	0.0134973	0.0462375
QSOX1	0.492117	0.00527799	0.040689
BHLHB9	0.492962	0.0107791	0.0144099
ING2	0.49299	0.00947839	0.045524
TSPAN4	0.496705	0.000974965	0.00546626
HSP90B1	0.497761	0.0070127	0.0100442
C21orf2	0.497969	0.0120216	0.0205728
ORAI2	0.498209	0.0057278	0.0317611
PTPRN2	0.505438	8.85751e-05	0.0009147
PPAPDC1B	0.506268	0.00719785	0.0483191
FLII	0.50717	0.0155957	0.00413655
NAGPA	0.507196	0.0141593	0.00916271
SIL1	0.507201	0.00502007	0.00805827
SRPR	0.508341	0.0436919	0.0241029
PMS2	0.50965	0.0375396	0.041491
KRBA1	0.510211	0.00358332	0.0181895
DGAT1	0.513841	0.0370351	0.0114385
HEATR7A	0.518286	0.000982146	0.0111134
ZDHHC18	0.52082	0.00935152	0.0368963
CTDP1	0.523763	0.0137126	0.016167
GALE	0.533005	0.0111358	0.0151104
OSBPL5	0.537999	0.00176802	0.00704152
PLSCR3	0.545069	0.0276536	0.0463059
ERLIN2	0.54657	0.0231796	0.0373643
ALKBH4	0.554144	0.0244514	0.00462131
CD81	0.558993	0.00981742	0.00467162
IMPDH1	0.56001	0.000538177	0.00253703
CUX1	0.560388	0.0114478	0.0175748
RAB11FIP5	0.560406	0.00134916	0.00533516
SLC35B4	0.560648	0.00446318	0.0152016
HPCAL1	0.562371	0.000463487	0.000966999
MANBA	0.571951	0.0089086	0.0425127
SRD5A1	0.572115	0.000358528	0.037947
RHBDD2	0.576902	0.00189254	0.00351179
DRG2	0.580509	0.00027387	0.0213593
GHDC	0.586476	0.00122853	0.00142006
SLC37A3	0.592884	0.0161682	0.0103797
C18orf8	0.595349	0.0317681	0.0187848
SND1	0.607443	0.0119225	0.0185899
TMEM214	0.609951	0.010964	0.0322126
WBSCR22	0.613195	0.00569729	0.000253586
ZNF394	0.614531	0.0460204	0.011215
KDELR2	0.615765	0.00171806	0.00105253
URGCP	0.620196	0.00195041	0.00852117
TOLLIP	0.625846	0.00600374	0.00801637
KIAA0146	0.630811	0.023125	0.014393
PRKRIP1	0.636642	0.00406726	4.92272e-06
SLC35C1	0.637411	0.00813265	0.0449551
ATP6AP1	0.647476	0.0395232	0.0202056
AACS	0.651445	0.00313794	0.0155277
FAM185A	0.658108	0.00365765	0.0245109
EIF4H	0.667256	0.00280492	0.000363816
PDAP1	0.677166	0.00434523	0.0436249
RAC1	0.6784	0.0284024	0.00560269
YWHAG	0.679607	0.00108461	0.00279794
PQLC2	0.684356	0.00131475	0.000400799
LRRFIP1	0.689725	0.001954	0.0327547
G6PC3	0.699505	0.00263545	0.00343823
MOB2	0.701891	0.0110572	0.0132269
CHST12	0.706224	0.0028926	0.0313655
CCM2	0.726024	0.000434865	0.0398878
PXN	0.738274	0.000570451	0.00157315
DTX2	0.749227	0.00138956	0.0110806
SCO1	0.756347	0.0135407	0.0073078
WIPI2	0.764791	0.0120549	0.00135552
GALNT11	0.774912	0.000154262	0.00211132
ATXN7L3	0.787569	0.0108548	0.00936409
CCDC127	0.793663	0.007791	0.0228134
BET1L	0.814966	0.00128355	0.00833305
CLPTM1L	0.834562	0.000996905	0.0338436
MKRN1	0.841075	0.00220981	0.0121068
POR	0.842747	0.000626209	0.00945953
TXNDC11	0.850052	0.00930838	0.0119319
WBSCR16	0.891663	7.92475e-05	0.0268682
CUL1	0.924242	0.00119167	0.0221394
NSUN5	0.928193	4.91986e-07	0.00688911
MED10	0.955234	0.000150369	0.00289136
UBE2Z	0.977376	0.00663635	0.0188685
RABGEF1	1.00994	0.000873131	0.000141405
NDEL1	1.10832	0.000555755	0.0111748

## Sheet: Table S7
Table S7. Ontology analysis for genes near enhancer marks lost and gained in GSCs using GREAT.
Differential Enhancer Enrichment	GO Biological Process	-log10(Binomial p value)
H3K4me1 Gain	Embryonic skeletal system morphogenesis	62.35
	Embryonic skeletal system development	45.24
	Bone development	40.48
	Positive regulation of protein ubiquitination	39.75
	Osteoblast differentiation	37.04
	Signal transduction in response to DNA damage	33.59
	Regulation of interferon-beta production	31.33
	Regulation of EGFR signaling pahway	28.07
	Regulation of ERBB3 signaling pathway	25.87
	Centromere complex assembly	15.14
	CENP-A containing nucleosome assembly at centromere	14.87
	Chromatin remodeling at centromere	13.82
	Protein export from nucleus	12.72
H3K27ac Gain	Protein transport	113.64
	Establishment of protein localization	113.54
	Cardiovascular system development	88.34
	Angiogenesis	57.98
	Protein folding	41.99
	antigen processing and presentation of exogenous peptide antigen via MHC class I	25.15
	embryonic skeletal system morphogenesis	22
	peptidyl-histidine modification	11.74
Co-mark Gain	Angiogenesis	28.6
	Signal transduction in response to DNA damage	24.68
	Embryonic limb morphogenesis	22.59
	DNA damage response, signal transduced by p53 class mediator	22.34
	DNA damage checkpoint	14.46
H3K4me1 Loss	Negative regulation of neurogenesis	46.44
	Somatic stem cell maintenance	27.99
	PDGFR signaling pathway	25.69
	Histone deacetylation	16.6
	Gene silencing by miRNA	14.57
H3K27ac Loss	mRNA metabolic process	205.97
	Chromsome organization	186.31
	Mitotic cell cycle	178.59
	Chromatin organization	168.64
	Multi-organism cellular process	162.29
	Chromatin modification	156.61
	Posttanscriptional regulatio nof gene expression	131.65
	RNA splicing	102.48
	Protein targeting	102.34
	Covalent chromatin modification	100.7
	Histone modification	99.18
	mitosis	89.17
Co-mark Loss	Positive regulation of cell projection organization	45.8
	Ras protein signal transduction	41.89
	Regulation of stress-activated protein kinase signaling cascade	38.77
	Epigenetic regulation of gene expression	37.13
	Stem cell maintenance	35.27
	PDGFR signaling pathway	32.86
	Regulation of JNK cascade	32.59
	Intrinsic apoptotic signaling pathway	31.43
	Regulation of stem cell differentiation	28.4
	Regulation of autophagy	23.23
	Maintenance of protein location	22.92
	Macromolecular complex disassembly	22.01
Differential Enhancer Enrichment	Disease Ontology	-log10(Binomial p value)
H3K27ac Gain	Hepatocellular carcinoma	101.36
	Glioblastoma	37.82

## Sheet: Table S8
Table S8. Motifs enriched at 5mC, 5hmC, and 5fC/5caC sites (red font: motif with CG, blue font: motif without CG, ordered alphabetically).
Highly modified sites in NSC and/or GSC		Differentially modified sites between NSC and GSC (Motifs with a q-value<0.1)
5hmC (top 50 hits)	5fC/5caC (top 50 hits)	GSC-specific high 5mC	NSC-specific high 5mC	GSC-specific high 5hmC	NSC-specific high 5hmC
Zfp161	HIF1A::ARNT	DPL-1	Atf2	Atf1	Arnt:Ahr
Klf7	E2F2	FHY3	Atf7	Atf7	bHLHE40
SP3	E2F3	Bapx1	bHLHE40	Sp1	Cbf1
SP4	E2F6	CRX	BMAL1	SUT1	CLOCK
SP8	Gata6	E2A	Cbf1	Atf2	c-Myc
Srebf1	GLI2	GSC	c-Jun-CRE	Bapx1	Egr1
SREBF2	GMEB2	LXRE	CLOCK	CRX	Egr2
TFE3	HEY2	Nkx2.2	c-Myc	Erra	ELF1
TFEB	HINFP1	Nkx3.1	E2F1	Gfi1b	Elk1
Zic1	IRC900814	Pitx1	E2F6	GSC	Elk4
Zic2	Klf7	RLR1	E2F7	KLF5	ETS
Zic3	MLX	Tbet	Egr1	LXRE	ETV1
FOSL2	NHLH1	THRa	Egr2	Mef2a	Fli1
Ascl2	Smad3	Zelda	ELF1	Mef2b	GABPA
DMBX1	SP2	ZFX	Elk1	Mef2c	Max
GLI2	SP3	ZNF711	Elk4	Nkx2.1	n-Myc
GSC	SP8		ETS	Nkx2.2	p53
GSC2	Srebf1		ETV1	Nkx2.5	PAX5
ISL2	SREBF2		Fli1	Nkx3.1	PIF4
Jundm2	TFE3		GABPA	RLR1	PIF5ox
Klf4	ZBTB7A		KLF14	Tbx5	Stat3
MEF2B	Zfp161		Max	THRa	USF1
MEF2D	Zic1		n-Myc	Usf2	43014
Meis2	Zic2		Pho2		AMYB
MEIS3	Zic3		Pho4		AP-1
MGA	ZNF524		PIF4		AP-2gamma
NFKB1	RFX4		PIF5ox		Ap4
NFKB2	Evx2		RFX		ARE
Nkx3-1	GCM1		Sp1		AR-halfsite
NKX3-2	Klf4		SPCH		Ascl1
NR2F1	Lhx8		USF1		Atf3
Nr2f2	MAFG		Usf2		Atoh1
Nr2f6	MAFK		AP-1		Bach2
OTX1	MEF2A		Ap4		BATF
OTX2	MEF2B		Ascl1		Bcl6
PITX1	MEF2D		Atf3		BMYB
Pitx3	NFKB1		Atf4		Brn1
RARG	NFKB2		Atoh1		caudal
RHOXF1	NR2F1		Bach1		Cdx2
SMAD2::SMAD3::SMAD4	Nr2f2		Bach2		EBF
TBX1	NR2F6		BATF		EBF1
TBX15	Pdx1		Brn1		EGL-5
TBX2	Tcfap2a		caudal		EHF
TBX4	Tcfap2b		Cdx2		ELF5
TBX5	TFAP2A		CEBP:AP1		ERG
Tcf1	TFAP2B		Chop		ETS1
TFEC	TFAP2C		EHF		Ets1-distal
USF1	USF1		EKLF		Etv2
Zbtb7b	Zbtb7b		ELF5		EWS:ERG-fusion
Zfx	Zfx		ERG		EWS:FLI1-fusion
			Erra		Fosl2
			ETS:RUNX		Fox:Ebox
			ETS1		Foxa2
			Ets1-distal		Foxo1
			Etv2		Fra1
			EWS:ERG-fusion		Gata1
			EWS:FLI1-fusion		Gata4
			Fosl2		GRE
			Fox:Ebox		HLH-1
			FOXA1		HNF4a
			Foxa2		HOXD13
			FoxL2		HRE
			FOXM1		Isl1
			Foxo1		Jun-AP1
			FOXP1		KLF10
			Fra1		Lhx1
			HEB		Lhx2
			HLH-1		Lhx3
			HNF4a		LIN-39
			HOXA2		Maz
			HOXA9		MYB
			HOXB13		Myf5
			Hoxb4		MyoD
			Hoxc9		MyoG
			IRF1		Nanog
			Jun-AP1		NeuroD1
			JunD		NF1
			KLF10		NF1-halfsite
			Klf4		NFAT
			KLF5		Nkx6.1
			Klf9		Nr5a2
			LIN-39		Olig2
			MafA		PGR
			MafK		PHA-4
			Maz		Pit1
			Mef2a		PQM-1
			Mef2b		PU.1
			Mef2c		PU.1-IRF
			Mef2d		RBPJ:Ebox
			Myf5		Rbpj1
			MyoD		Rfx2
			MyoG		RUNX1
			NeuroD1		SCL
			NF1		Smad2
			NF-E2		Smad3
			NFkB-p65		Smad4
			NFkB-p65-Rel		Sox10
			Nrf2		Sox2
			OCT:OCT		Sox3
			Olig2		Sox4
			Pdx1		Sox6
			PHA-4		Sox9
			Pit1		SPDEF
			Ptf1a		STAT1
			PU.1		Stat3+il21
			RBPJ:Ebox		STAT4
			Rfx1		STAT5
			Rfx2		STAT6
			RORgt		Tal1
			SCL		TATA-Box
			Sox10		Tcf12
			Sox15		Tcf21
			Sox2		Tcfcp2l1
			Sox3		TEAD4
			Sox4		Tgif2
			Sox6		Tlx?
			Sox9		X-box
			SPDEF		ZBTB18
			STAT4		ZFX
			Tal1		ZNF189
			Tcf12		Znf263
			Tcf21		ZNF317
			Tcf4		ZNF467
			Tgif2
			Tlx?
			X-box
			ZBTB18
			ZNF317
			ZNF322
			ZNF467

## Sheet: Table S9
Table S9. List of CpG sites exhibiting DNA mark switch events between NSC and GSC lines.
DNA mark-5mC	-	+	0	0	0	-	+	-	-	0	+	+	+
DNA mark-5hmC	0	0	0	0	-	0	0	-	0	+	+	0	-
DNA mark-5fC/caC	0	0	-	+	0	+	-	0	-	0	0	+	0
	chr1_793832	chr1_763077	chr1_876948	chr1_894572	chr1_1267949	chr1_1181065	chr1_13850235	chr1_4234444	chr1_2792472	chr1_3758935	chr1_47905016	chr1_152161735	chr1_36551422
	chr1_839397	chr1_763079	chr1_913609	chr1_931057	chr1_1295072	chr1_1879086	chr1_17757215	chr1_23751026	chr1_3464917	chr1_47882245	chr1_47905117	chr2_209271566	chr1_40791590
	chr1_839400	chr1_763107	chr1_1046073	chr1_970214	chr1_1544437	chr1_2111080	chr1_76231123	chr1_32180408	chr1_16344466	chr2_172947909	chr2_20870600	chr4_37245641	chr14_50155846
	chr1_839464	chr1_763111	chr1_1061507	chr1_1157625	chr1_1998939	chr1_2274955	chr1_114785063	chr1_154856548	chr1_96689954	chr3_13974614	chr2_45240764	chr4_85417628	chr19_17393379
	chr1_849240	chr1_1981423	chr1_1080631	chr1_1159106	chr1_2249510	chr1_2948019	chr1_153765399	chr1_204653670	chr1_194997589	chr3_147110187	chr2_176987826	chr5_55117749	chr19_57873446
	chr1_864424	chr1_1981443	chr1_1163064	chr1_1332277	chr1_2501233	chr1_22571385	chr1_202597259	chr2_86245151	chr1_228558879	chr3_147142383	chr2_176995066	chr5_140769421	chr2_240035547
	chr1_868547	chr1_1981520	chr1_1244787	chr1_1586237	chr1_2522335	chr1_22571481	chr1_209800230	chr2_233718272	chr2_606212	chr3_170137457	chr4_13543916	chr5_155108282	chr2_42675857
	chr1_870822	chr1_1981533	chr1_1315167	chr1_2229478	chr1_2987525	chr1_22945520	chr1_237205401	chr2_234369853	chr2_1441927	chr5_138728748	chr4_111542214	chr6_27228258	chr4_106508774
	chr1_873141	chr1_1981559	chr1_1315191	chr1_2266933	chr1_3380115	chr1_25187610	chr1_240161387	chr3_193987642	chr2_137847484	chr6_10417659	chr5_1445468	chr6_52214702	chr5_132161114
	chr1_878209	chr1_1981760	chr1_1383270	chr1_2279434	chr1_4659365	chr1_25525711	chr1_240229522	chr4_9565723	chr2_241907098	chr6_96612195	chr7_27178932	chr7_1852753	chr7_15327805
	chr1_896657	chr1_1981844	chr1_1650224	chr1_2374895	chr1_6046232	chr1_28282206	chr2_3391826	chr4_42294374	chr4_5919708	chr7_369518	chr7_27186984	chr7_19234369	chr9_126680627
	chr1_901799	chr1_1982008	chr1_1704372	chr1_2391366	chr1_6459887	chr1_34436957	chr2_110049186	chr5_603562	chr5_181498	chr7_54901957	chr7_27205098	chr7_27146427	chr9_139739582
	chr1_901838	chr1_1982015	chr1_1850596	chr1_2460465	chr1_6464628	chr1_43425479	chr2_111182594	chr5_2008212	chr5_155675390	chr7_131278775	chr7_27260251	chr7_157478379
	chr1_901855	chr1_1982272	chr1_1879084	chr1_2491205	chr1_10534494	chr1_58551886	chr2_128389343	chr5_5512135	chr6_96118203	chr7_156433333	chr7_35293502	chr10_118893664
	chr1_902000	chr1_1982283	chr1_1957299	chr1_2949355	chr1_11070751	chr1_80059869	chr2_132587112	chr5_180048967	chr7_1336065	chr8_78498154	chr7_50344347	chr11_32454964
	chr1_907064	chr1_1982309	chr1_1963158	chr1_3018225	chr1_11724375	chr1_106469399	chr2_175205203	chr6_42928801	chr7_1387516	chr9_37175010	chr8_37757020	chr11_101454487
	chr1_907085	chr1_1982318	chr1_1988328	chr1_3088442	chr1_15753638	chr1_150954670	chr2_177887120	chr6_82958051	chr7_68056991	chr12_93874053	chr8_120221093	chr17_46710980
	chr1_909634	chr1_1982688	chr1_2121118	chr1_3105081	chr1_16688014	chr1_153877723	chr2_200329021	chr6_108489510	chr7_85602213	chr13_79176476	chr9_842525	chr18_15000132
	chr1_913599	chr1_1982697	chr1_2274884	chr1_3283527	chr1_20025549	chr1_156160930	chr2_202031203	chr6_166988819	chr7_99048403	chr14_103686678	chr11_2292392	chr18_56940306
	chr1_913614	chr1_2455264	chr1_2350911	chr1_3321133	chr1_20917694	chr1_204681324	chr2_203931597	chr7_573039	chr7_158945589	chr15_45722572	chr12_95942290	chr19_40729157
	chr1_913728	chr1_2706475	chr1_2366610	chr1_3395174	chr1_21242800	chr1_244542521	chr2_242434315	chr7_1389352	chr8_1757997	chr15_68119396	chr12_95942302	chr19_41119829
	chr1_917695	chr1_2706491	chr1_2396755	chr1_3615156	chr1_21990554	chr1_248059423	chr2_242706988	chr7_2666508	chr8_74002692	chr16_2391217	chr14_102026603	chr20_21687581
	chr1_920506	chr1_2706495	chr1_2408833	chr1_3644715	chr1_22481893	chr1_248906158	chr3_13816115	chr7_87973538	chr9_28149352	chr17_7350326	chr15_96900290
	chr1_968044	chr1_2706509	chr1_2529359	chr1_3669362	chr1_23567096	chr2_620988	chr3_61615095	chr7_98248996	chr9_101079606	chr17_62388300
	chr1_968063	chr1_2706651	chr1_2832006	chr1_3718069	chr1_23751247	chr2_692783	chr3_62362851	chr7_100816081	chr10_27235115	chr19_712179
	chr1_969693	chr1_2706666	chr1_2933732	chr1_4231450	chr1_28870682	chr2_20768851	chr3_128123287	chr7_146818995	chr10_82346825	chr19_2687978
	chr1_984272	chr1_2706733	chr1_3006198	chr1_4650401	chr1_29048625	chr2_29994590	chr3_140913172	chr7_158341671	chr10_85341065	chr19_10398271
	chr1_996160	chr1_2706810	chr1_3052928	chr1_5924880	chr1_31558504	chr2_31493984	chr3_140913176	chr8_850379	chr10_110156433	chr19_33167009
	chr1_1002706	chr1_2772449	chr1_3055376	chr1_6293074	chr1_31666403	chr2_33282845	chr3_162420893	chr8_1580961	chr10_135040139	chr20_34290628
	chr1_1006989	chr1_3567547	chr1_3080085	chr1_6297762	chr1_35250457	chr2_42299899	chr3_172585612	chr8_49493856	chr10_135389268	chr22_50957303
	chr1_1007378	chr1_3567573	chr1_3120130	chr1_6610382	chr1_35449040	chr2_121746955	chr3_183522929	chr8_54384726	chr11_1103477
	chr1_1007390	chr1_3567591	chr1_3124758	chr1_6761702	chr1_37514101	chr2_129204472	chr3_183523020	chr8_134882849	chr11_37223408
	chr1_1007489	chr1_3625712	chr1_3201459	chr1_6989712	chr1_38124659	chr2_210657362	chr4_3475106	chr8_142703142	chr11_87802412
	chr1_1007917	chr1_4714471	chr1_3248274	chr1_7909560	chr1_38419274	chr2_239013841	chr4_7920734	chr9_137347963	chr12_129786939
	chr1_1009377	chr1_4714646	chr1_3294971	chr1_9421076	chr1_40098887	chr2_240641053	chr4_8582609	chr9_137347986	chr13_111297447
	chr1_1021229	chr1_4714652	chr1_3417210	chr1_9648209	chr1_40986622	chr2_240642198	chr4_8862931	chr9_139249966	chr14_77683094
	chr1_1046051	chr1_4714714	chr1_3438192	chr1_9670834	chr1_41810984	chr2_242757411	chr4_9002492	chr10_9141777	chr14_99478506
	chr1_1054498	chr1_4714776	chr1_3519179	chr1_10465189	chr1_41823867	chr2_242851402	chr4_39719372	chr10_103455040	chr15_29945045
	chr1_1055045	chr1_4714808	chr1_3712512	chr1_10828178	chr1_44667787	chr2_242930178	chr4_79624029	chr10_134789351	chr16_1094813
	chr1_1055105	chr1_4714833	chr1_4671786	chr1_10855315	chr1_45270637	chr3_11133707	chr4_90412385	chr10_135236820	chr16_87717917
	chr1_1061549	chr1_4715951	chr1_5900968	chr1_10958597	chr1_54426944	chr3_13261190	chr4_141566191	chr11_1361518	chr16_88545394
	chr1_1063255	chr1_4715957	chr1_6309314	chr1_11119177	chr1_62239652	chr3_13676094	chr5_1826772	chr11_3609977	chr16_89310872
	chr1_1083055	chr1_4715992	chr1_7593229	chr1_11779762	chr1_62772881	chr3_31712393	chr5_3606109	chr11_62854790	chr17_29911
	chr1_1083091	chr1_6188120	chr1_7909562	chr1_11938871	chr1_67648267	chr3_39418323	chr5_17130597	chr11_120655836	chr17_77126811
	chr1_1094144	chr1_6485287	chr1_8793005	chr1_12109140	chr1_69377692	chr3_41988695	chr5_32535092	chr12_8995909	chr17_78999753
	chr1_1101342	chr1_6526073	chr1_9399130	chr1_14834355	chr1_72367488	chr3_47459257	chr5_42951752	chr12_74118143	chr17_80272344
	chr1_1104114	chr1_6531073	chr1_9421534	chr1_15479577	chr1_72562500	chr3_74212073	chr5_42979554	chr14_23426735	chr18_1427880
	chr1_1104316	chr1_7022199	chr1_9896062	chr1_15480047	chr1_89793660	chr3_88935913	chr5_76387372	chr14_99532825	chr18_76151431
	chr1_1104388	chr1_7022251	chr1_12113558	chr1_16050717	chr1_94159903	chr3_110989615	chr5_176002707	chr14_100680527	chr19_7992003
	chr1_1104767	chr1_7154839	chr1_12155596	chr1_16050745	chr1_95313645	chr3_125678157	chr5_179653428	chr15_101977591	chr19_17899267
	chr1_1106870	chr1_10698861	chr1_12681189	chr1_16050750	chr1_108865359	chr3_126691103	chr6_1624282	chr16_731820	chr19_39003153
	chr1_1118827	chr1_10698877	chr1_15308619	chr1_16050870	chr1_113182397	chr3_128177991	chr6_28945166	chr16_1095963	chr19_48946795
	chr1_1118850	chr1_10698883	chr1_15480062	chr1_16175317	chr1_115196913	chr3_128395694	chr6_66256749	chr16_10001745	chr19_56692916
	chr1_1134261	chr1_11958350	chr1_15833506	chr1_16688026	chr1_143542894	chr3_150959803	chr6_134159161	chr16_55185657	chr20_61088415
	chr1_1143734	chr1_11958912	chr1_19181014	chr1_16715860	chr1_144018151	chr3_182773124	chr6_159180009	chr16_88599929	chr20_61151841
	chr1_1143781	chr1_11958914	chr1_19187767	chr1_16940165	chr1_150147012	chr3_195563247	chr6_163731501	chr16_88964782	chr20_61978637
	chr1_1146750	chr1_12123704	chr1_19324092	chr1_17731810	chr1_150194615	chr4_828049	chr6_169648766	chr17_2669382	chr21_45991825
	chr1_1148229	chr1_12123724	chr1_22074222	chr1_18947097	chr1_150210949	chr4_1531701	chr6_170149385	chr17_33149541	chr21_47370233
	chr1_1173179	chr1_16862076	chr1_22349614	chr1_21058654	chr1_150898298	chr4_2307965	chr6_170761451	chr17_42378042	chr21_47394218
	chr1_1174292	chr1_16862212	chr1_22920100	chr1_22176275	chr1_151084055	chr4_2339001	chr7_657435	chr17_54203393	chr22_49678438
	chr1_1175259	chr1_16862290	chr1_23558173	chr1_23584079	chr1_151098289	chr4_8177213	chr7_1315908	chr18_72843782	chrX_292690
	chr1_1175359	chr1_16974249	chr1_24166190	chr1_24194772	chr1_151098300	chr4_8229774	chr7_16293689	chr18_77635974
	chr1_1175431	chr1_16974283	chr1_24787924	chr1_25473363	chr1_151098314	chr4_9508240	chr7_27187592	chr19_524182
	chr1_1176132	chr1_16974296	chr1_24968897	chr1_26146820	chr1_151098321	chr4_9774137	chr7_27285306	chr19_1529589
	chr1_1181103	chr1_16974328	chr1_24968902	chr1_26232356	chr1_151098325	chr4_48492213	chr7_50834929	chr19_2091273
	chr1_1207458	chr1_17019049	chr1_24968942	chr1_26609259	chr1_151098330	chr4_62293677	chr7_64030596	chr19_3655801
	chr1_1217068	chr1_17019139	chr1_25279772	chr1_28529339	chr1_151098358	chr4_73631836	chr7_65939450	chr19_5355117
	chr1_1217103	chr1_17019807	chr1_25297183	chr1_28934569	chr1_152053625	chr4_100868268	chr7_87258403	chr19_7668939
	chr1_1221999	chr1_17085652	chr1_26168261	chr1_31192303	chr1_154919146	chr4_161404042	chr7_91517262	chr19_30129961
	chr1_1226163	chr1_17085815	chr1_26168266	chr1_32083272	chr1_155167232	chr4_174020403	chr7_91772827	chr19_32223801
	chr1_1244850	chr1_17186248	chr1_26856671	chr1_32089839	chr1_189962168	chr4_185882938	chr7_102792140	chr19_33721455
	chr1_1244874	chr1_17197624	chr1_27960832	chr1_33028161	chr1_201619744	chr5_494861	chr7_139842853	chr19_33764409
	chr1_1261272	chr1_17199360	chr1_28255692	chr1_33235625	chr1_202137560	chr5_1686611	chr7_148507902	chr19_38877461
	chr1_1263206	chr1_17201222	chr1_28811392	chr1_33722285	chr1_208290372	chr5_2278265	chr7_157209551	chr19_49564927
	chr1_1267553	chr1_17305262	chr1_28888400	chr1_33799947	chr1_209032469	chr5_2387924	chr7_157647974	chr19_52046312
	chr1_1267907	chr1_17475828	chr1_29112028	chr1_33896147	chr1_212963990	chr5_7549934	chr8_22290263	chr19_54240707
	chr1_1268793	chr1_17475851	chr1_31247726	chr1_34496852	chr1_228354515	chr5_10333137	chr8_22290309	chr20_40454063
	chr1_1283420	chr1_17475885	chr1_33107162	chr1_35325413	chr2_817702	chr5_10565250	chr8_41585576	chr20_58776174
	chr1_1283456	chr1_17475913	chr1_33289691	chr1_35582678	chr2_1800472	chr5_11012692	chr8_56364178	chr20_61396181
	chr1_1288926	chr1_18381853	chr1_34618678	chr1_35713785	chr2_3256565	chr5_160230543	chr8_134474148	chr21_46784794
	chr1_1341748	chr1_18960976	chr1_35370066	chr1_37546148	chr2_3633302	chr5_170069190	chr8_143595712	chr22_34583268
	chr1_1341755	chr1_20512668	chr1_36675738	chr1_38038387	chr2_10334349	chr5_178562966	chr8_144517745	chr22_46285954
	chr1_1355334	chr1_23280267	chr1_38187452	chr1_38446709	chr2_11290747	chr5_179597764	chr9_119603257	chrX_6340125
	chr1_1355449	chr1_23280270	chr1_39343458	chr1_39957169	chr2_30294945	chr6_1245203	chr9_133911821	chrX_142797175
	chr1_1355453	chr1_23280273	chr1_39916534	chr1_41023225	chr2_34937825	chr6_34204304	chr9_136690375
	chr1_1355951	chr1_24229278	chr1_39916572	chr1_41377477	chr2_43386527	chr6_36737498	chr9_136918662
	chr1_1366229	chr1_24229284	chr1_39916574	chr1_41486245	chr2_44178065	chr6_39034071	chr9_137621061
	chr1_1366313	chr1_24229286	chr1_40438966	chr1_41685422	chr2_62080334	chr6_39211824	chr9_137978886
	chr1_1370826	chr1_24229298	chr1_41157756	chr1_41790076	chr2_62080336	chr6_43749230	chr9_139790858
	chr1_1386331	chr1_25255893	chr1_41861897	chr1_44165679	chr2_63274716	chr6_104157188	chr10_29780226
	chr1_1391029	chr1_25255904	chr1_42204852	chr1_44440437	chr2_64033792	chr6_127055771	chr10_77156164
	chr1_1391186	chr1_25255963	chr1_44790993	chr1_44569131	chr2_74782234	chr6_167889262	chr10_127044367
	chr1_1397953	chr1_25256260	chr1_46641814	chr1_45126275	chr2_79891994	chr6_168479603	chr10_128582657
	chr1_1398028	chr1_25256365	chr1_46914216	chr1_46105425	chr2_85467483	chr6_169126013	chr10_135109825
	chr1_1398032	chr1_25256531	chr1_46956234	chr1_51895415	chr2_95539487	chr6_169161604	chr11_494661
	chr1_1398101	chr1_25256535	chr1_46976837	chr1_52195225	chr2_100617486	chr6_169363121	chr11_9478845
	chr1_1411455	chr1_25256548	chr1_47184181	chr1_52233814	chr2_109834407	chr7_120577	chr11_65562256
	chr1_1463914	chr1_25256588	chr1_48555319	chr1_52233904	chr2_113110983	chr7_186512	chr11_69249333
	chr1_1465991	chr1_25256626	chr1_49645861	chr1_54871468	chr2_113956157	chr7_631057	chr11_69807975
	chr1_1476304	chr1_25256882	chr1_53387378	chr1_62584426	chr2_117829421	chr7_1003312	chr12_19539039
	chr1_1487809	chr1_25256898	chr1_53910654	chr1_63153953	chr2_128810403	chr7_1039456	chr12_34371761
	chr1_1514868	chr1_25256932	chr1_54110424	chr1_64235682	chr2_131669859	chr7_1108650	chr12_62855388
	chr1_1557320	chr1_25257068	chr1_57156088	chr1_77736234	chr2_131917754	chr7_1123959	chr12_111394643
	chr1_1566858	chr1_25257094	chr1_70385301	chr1_83474613	chr2_134785501	chr7_1362709	chr12_121388498
	chr1_1566872	chr1_25257105	chr1_76002050	chr1_86576343	chr2_138211056	chr7_5597676	chr12_121600180
	chr1_1690408	chr1_25257127	chr1_76163399	chr1_87429758	chr2_141586219	chr7_6066005	chr12_124430811
	chr1_1828432	chr1_26663465	chr1_77776256	chr1_89768834	chr2_183432676	chr7_24118424	chr12_124431519
	chr1_1840950	chr1_27338948	chr1_81559507	chr1_93244980	chr2_204237323	chr7_57881243	chr13_65884926
	chr1_1841272	chr1_29447968	chr1_87878127	chr1_95582968	chr2_218717842	chr7_62519920	chr13_65905024
	chr1_1854473	chr1_30815681	chr1_95320280	chr1_99973990	chr2_220109067	chr7_65554352	chr13_114816245
	chr1_1856103	chr1_31158066	chr1_106954914	chr1_105632834	chr2_220283367	chr7_104941797	chr14_35622016
	chr1_1859425	chr1_32252230	chr1_109032159	chr1_110466338	chr2_220285390	chr7_111249663	chr14_61789191
	chr1_1859438	chr1_32252240	chr1_114567481	chr1_110753764	chr2_223631574	chr7_128103728	chr14_64505344
	chr1_1860189	chr1_32741404	chr1_114567536	chr1_111080949	chr2_225266304	chr7_131864166	chr14_67142113
	chr1_1860282	chr1_35351283	chr1_115903427	chr1_112506979	chr2_231855865	chr7_145057814	chr14_92044408
	chr1_1871720	chr1_35351300	chr1_117307964	chr1_113182411	chr2_233949254	chr7_148931521	chr14_100759046
	chr1_1873406	chr1_35351880	chr1_119706592	chr1_113182425	chr2_234701115	chr7_149489491	chr14_105200005
	chr1_1889292	chr1_38230139	chr1_144686519	chr1_114447564	chr2_235442519	chr7_155386971	chr14_105217982
	chr1_1897973	chr1_38230352	chr1_146704865	chr1_114695761	chr2_237078614	chr7_156782557	chr14_105878941
	chr1_1906539	chr1_38511743	chr1_149404446	chr1_117209848	chr2_239010569	chr7_157041525	chr15_20104687
	chr1_1907348	chr1_38511752	chr1_150951856	chr1_142618665	chr2_239140041	chr7_157250279	chr15_66923403
	chr1_1936306	chr1_38511822	chr1_151171811	chr1_145385299	chr2_239984882	chr8_1244373	chr16_230481
	chr1_1936452	chr1_38511846	chr1_153352808	chr1_145589515	chr2_240868692	chr8_5909870	chr16_940247
	chr1_1936455	chr1_40105522	chr1_153574098	chr1_151162471	chr2_241815063	chr8_12958025	chr16_1515502
	chr1_1946693	chr1_40105561	chr1_153606478	chr1_152598862	chr2_242801896	chr8_23228197	chr16_85450131
	chr1_1946719	chr1_40105563	chr1_153719001	chr1_153547678	chr3_2348979	chr8_69898946	chr17_1492285
	chr1_1957264	chr1_40193746	chr1_154390170	chr1_153856873	chr3_6606730	chr8_75525910	chr17_41571961
	chr1_1957268	chr1_40942822	chr1_154813584	chr1_154352520	chr3_7225121	chr8_88397523	chr17_47537844
	chr1_1957320	chr1_40943238	chr1_156830837	chr1_154433905	chr3_10592615	chr8_104794136	chr17_48042510
	chr1_1959332	chr1_40943406	chr1_161494126	chr1_155161794	chr3_13319555	chr8_132355355	chr17_65743118
	chr1_1959524	chr1_40974565	chr1_163229200	chr1_155795129	chr3_23111234	chr8_134003086	chr17_77040184
	chr1_1970454	chr1_40974616	chr1_164897135	chr1_155795134	chr3_23937823	chr8_139329050	chr17_78033008
	chr1_2000364	chr1_40974621	chr1_175375334	chr1_155846288	chr3_35786000	chr8_140417727	chr17_78935197
	chr1_2000430	chr1_40974917	chr1_176551264	chr1_156052656	chr3_47894316	chr8_140655775	chr17_80096655
	chr1_2027468	chr1_43751247	chr1_180220322	chr1_156205511	chr3_49297001	chr8_143123631	chr17_80156682
	chr1_2038377	chr1_46088806	chr1_181287733	chr1_166853619	chr3_50407096	chr8_143200331	chr18_12912091
	chr1_2041022	chr1_46859953	chr1_192826744	chr1_167095764	chr3_51990354	chr8_143252477	chr18_29573242
	chr1_2041041	chr1_46859958	chr1_199928852	chr1_167430824	chr3_58100152	chr8_143274933	chr19_1119019
	chr1_2058357	chr1_46859962	chr1_200305217	chr1_178062923	chr3_63916349	chr9_37378781	chr19_3478646
	chr1_2090003	chr1_46859969	chr1_202163364	chr1_178063039	chr3_78052618	chr9_92860832	chr19_4950770
	chr1_2103957	chr1_47489295	chr1_203274935	chr1_183441977	chr3_113321906	chr9_97850874	chr19_5212481
	chr1_2105459	chr1_47489303	chr1_208391084	chr1_186169433	chr3_122284087	chr9_105134416	chr19_5238770
	chr1_2115555	chr1_47694423	chr1_211380445	chr1_192930363	chr3_123003523	chr9_106997469	chr19_6782848
	chr1_2121958	chr1_47698023	chr1_214454931	chr1_197987058	chr3_123049025	chr9_117026581	chr19_10860920
	chr1_2130653	chr1_47698051	chr1_222645769	chr1_201378487	chr3_128223633	chr9_130714617	chr19_11508176
	chr1_2130736	chr1_47698059	chr1_223211391	chr1_202091274	chr3_129082338	chr9_134407085	chr19_11534093
	chr1_2132117	chr1_47698063	chr1_226127442	chr1_205537857	chr3_130516173	chr9_136184598	chr19_21544063
	chr1_2144913	chr1_47882168	chr1_226516267	chr1_208404496	chr3_137433425	chr9_136427850	chr19_21626404
	chr1_2158306	chr1_47882171	chr1_227464178	chr1_220209307	chr3_166494088	chr9_136435947	chr19_21626540
	chr1_2163846	chr1_47882174	chr1_228463291	chr1_220978645	chr3_166494100	chr9_136545907	chr19_21694258
	chr1_2171710	chr1_47882177	chr1_228538829	chr1_222885602	chr3_179008784	chr9_137125262	chr19_21790184
	chr1_2237170	chr1_47882194	chr1_232568040	chr1_225662919	chr3_182880450	chr9_137163906	chr19_46978111
	chr1_2244264	chr1_47882227	chr1_233125991	chr1_225664595	chr3_185626434	chr9_137582579	chr19_54964019
	chr1_2244407	chr1_47882265	chr1_233463784	chr1_225997972	chr3_185974018	chr9_137859326	chr20_44364715
	chr1_2244419	chr1_47882345	chr1_233650788	chr1_226271766	chr3_186046659	chr9_138065530	chr20_56542633
	chr1_2244503	chr1_47882374	chr1_237832968	chr1_228113046	chr3_194790687	chr9_138610751	chr20_60895697
	chr1_2245633	chr1_47882387	chr1_249211590	chr1_228127390	chr3_196399703	chr9_138662272	chr20_61537999
	chr1_2245847	chr1_47882956	chr2_772566	chr1_235333173	chr4_407248	chr9_139232692	chr20_61538089
	chr1_2253881	chr1_47899621	chr2_777137	chr1_235605562	chr4_675841	chr9_139671975	chr21_43092442
	chr1_2275296	chr1_47904427	chr2_777290	chr1_235667169	chr4_2074534	chr9_139672024	chr21_43092622
	chr1_2279655	chr1_47904465	chr2_918737	chr1_236444973	chr4_3791515	chr9_140318562	chr21_43376452
	chr1_2307796	chr1_47904499	chr2_1238009	chr1_242852832	chr4_7486154	chr10_1893448	chr21_47285711
	chr1_2307861	chr1_47904511	chr2_1263722	chr1_242853017	chr4_8975907	chr10_10840534	chr22_17590179
	chr1_2309939	chr1_47904959	chr2_1593070	chr1_242853132	chr4_77158294	chr10_27545485	chr22_20940084
	chr1_2316482	chr1_47905010	chr2_1595717	chr1_246958421	chr4_80109015	chr10_45473552	chr22_47459155
	chr1_2316521	chr1_47905470	chr2_1680516	chr2_91076	chr4_88086173	chr10_48390041	chrX_208938
	chr1_2347345	chr1_47905480	chr2_3389653	chr2_636929	chr4_88329503	chr10_50343219	chrX_388594
	chr1_2348982	chr1_47905598	chr2_4156298	chr2_1649603	chr4_95540566	chr10_125803671	chrX_68253532
	chr1_2350915	chr1_47909734	chr2_4301647	chr2_4156475	chr4_111184102	chr10_126171105	chrX_73878891
	chr1_2350954	chr1_47909752	chr2_9868509	chr2_7058129	chr4_127877919	chr10_126292356	chrX_103267865
	chr1_2358545	chr1_47909759	chr2_9914681	chr2_7287089	chr4_135425194	chr10_132538573	chrX_153034752
	chr1_2364194	chr1_47910577	chr2_10024110	chr2_8765113	chr4_141543364	chr10_132823803
	chr1_2365287	chr1_47910616	chr2_24346039	chr2_8835554	chr4_141543385	chr10_133331633
	chr1_2365444	chr1_47910639	chr2_25097074	chr2_10029081	chr4_157950021	chr10_133595963
	chr1_2366258	chr1_47910668	chr2_33986503	chr2_10928082	chr4_168294399	chr10_134624720
	chr1_2366268	chr1_47911978	chr2_38595137	chr2_11817363	chr4_175983193	chr11_285037
	chr1_2372498	chr1_47915871	chr2_42812700	chr2_15912067	chr4_180718124	chr11_433964
	chr1_2372715	chr1_47915943	chr2_43209455	chr2_19875270	chr4_189558073	chr11_1224088
	chr1_2372726	chr1_50798908	chr2_43266792	chr2_20048072	chr5_607901	chr11_1245298
	chr1_2372762	chr1_50881425	chr2_43938758	chr2_26785277	chr5_2142039	chr11_2537090
	chr1_2379656	chr1_50881427	chr2_44065089	chr2_27886819	chr5_6354038	chr11_22163651
	chr1_2379702	chr1_50882102	chr2_44815041	chr2_34001527	chr5_8402716	chr11_36419929
	chr1_2384379	chr1_50882232	chr2_44995765	chr2_34615326	chr5_23691254	chr11_44553121
	chr1_2386666	chr1_50885021	chr2_45071428	chr2_34921232	chr5_38822058	chr11_67488208
	chr1_2386670	chr1_50885239	chr2_45396411	chr2_37458444	chr5_39452446	chr11_68025196
	chr1_2389984	chr1_50887094	chr2_47185714	chr2_37899848	chr5_55310626	chr11_69426695
	chr1_2390422	chr1_50887155	chr2_47718473	chr2_45028648	chr5_55310640	chr11_71326297
	chr1_2390493	chr1_50896227	chr2_48265643	chr2_45782774	chr5_85528177	chr11_72176389
	chr1_2391228	chr1_50896246	chr2_49855668	chr2_46398969	chr5_85911910	chr11_99854734
	chr1_2395352	chr1_50896251	chr2_50311692	chr2_46526497	chr5_92914832	chr11_130073913
	chr1_2405569	chr1_50896270	chr2_61108878	chr2_48009924	chr5_114428292	chr12_2798350
	chr1_2409520	chr1_54203602	chr2_65215788	chr2_48010214	chr5_132372930	chr12_6678044
	chr1_2411375	chr1_54203620	chr2_68675755	chr2_49406081	chr5_142231736	chr12_31170483
	chr1_2411378	chr1_54203664	chr2_68754919	chr2_50574708	chr5_149681846	chr12_59689652
	chr1_2411397	chr1_54204349	chr2_71221967	chr2_52159274	chr5_155404831	chr12_112273499
	chr1_2424147	chr1_55246966	chr2_72370981	chr2_61991476	chr5_157320435	chr12_119885625
	chr1_2430383	chr1_55246981	chr2_74288770	chr2_62395297	chr5_164750905	chr12_125357912
	chr1_2431385	chr1_55505427	chr2_76366272	chr2_64408992	chr5_164750948	chr12_129462910
	chr1_2433060	chr1_60280685	chr2_82330526	chr2_65657918	chr5_170877504	chr12_129675491
	chr1_2433829	chr1_62660781	chr2_85199302	chr2_70314701	chr5_173022415	chr13_25803436
	chr1_2433845	chr1_63782653	chr2_97526918	chr2_71127695	chr5_176861092	chr13_100638391
	chr1_2435135	chr1_63782666	chr2_99771589	chr2_73441717	chr6_15263049	chr13_103789313
	chr1_2435141	chr1_63785310	chr2_99952887	chr2_74007215	chr6_27874452	chr13_110470823
	chr1_2435188	chr1_63785315	chr2_100218079	chr2_79329550	chr6_30698784	chr13_111104634
	chr1_2435199	chr1_63785321	chr2_105917549	chr2_88849307	chr6_32016214	chr13_111972581
	chr1_2435555	chr1_63785331	chr2_109150474	chr2_103098474	chr6_32353470	chr13_112597893
	chr1_2436133	chr1_63785376	chr2_109524408	chr2_107459974	chr6_33289208	chr13_113106972
	chr1_2436263	chr1_63785573	chr2_112473872	chr2_109259061	chr6_33448416	chr13_114457778
	chr1_2436270	chr1_63785937	chr2_116480549	chr2_109329377	chr6_42072147	chr14_20567466
	chr1_2436348	chr1_63785940	chr2_120460612	chr2_109332402	chr6_43095007	chr14_35949220
	chr1_2436422	chr1_63785946	chr2_120460624	chr2_109522719	chr6_46184544	chr14_65542789
	chr1_2437677	chr1_63786038	chr2_120770856	chr2_114030936	chr6_47710657	chr14_72375036
	chr1_2438449	chr1_63786059	chr2_121344688	chr2_118617542	chr6_96612289	chr14_104003094
	chr1_2459939	chr1_63788789	chr2_121779068	chr2_118617574	chr6_107390747	chr14_104854680
	chr1_2464357	chr1_63788852	chr2_122944016	chr2_120240256	chr6_108487893	chr14_105348020
	chr1_2467211	chr1_63788861	chr2_127808908	chr2_128819851	chr6_150204693	chr14_105359659
	chr1_2467239	chr1_63788872	chr2_128375222	chr2_129421592	chr6_159697474	chr14_106285251
	chr1_2477788	chr1_63788878	chr2_128375232	chr2_130902756	chr6_169399696	chr14_106356921
	chr1_2480207	chr1_63789404	chr2_129428255	chr2_131749101	chr6_170259012	chr14_106379019
	chr1_2480209	chr1_63789475	chr2_131792097	chr2_133011224	chr6_170732432	chr14_106597983
	chr1_2487784	chr1_63789478	chr2_132233524	chr2_133011247	chr7_117922	chr15_28249585
	chr1_2487800	chr1_63789497	chr2_132274466	chr2_133304915	chr7_293697	chr15_31421176
	chr1_2488510	chr1_63789514	chr2_137516072	chr2_150177349	chr7_539980	chr15_69311536
	chr1_2496070	chr1_63789697	chr2_137834117	chr2_170355098	chr7_821096	chr15_88900454
	chr1_2501057	chr1_63789701	chr2_142650924	chr2_171673474	chr7_1122988	chr15_99036153
	chr1_2507700	chr1_63789711	chr2_154576312	chr2_173402547	chr7_1123943	chr15_102096671
	chr1_2525386	chr1_63790118	chr2_160638816	chr2_173600507	chr7_1206466	chr16_965798
	chr1_2529280	chr1_63790121	chr2_161062356	chr2_174878125	chr7_1550495	chr16_976890
	chr1_2535436	chr1_63790136	chr2_172379935	chr2_175412553	chr7_1553468	chr16_1100632
	chr1_2536839	chr1_70033097	chr2_176866947	chr2_179315803	chr7_1681051	chr16_1157651
	chr1_2537379	chr1_71512984	chr2_180133898	chr2_192061493	chr7_1782006	chr16_1249701
	chr1_2576526	chr1_75591174	chr2_188734097	chr2_203240583	chr7_1891496	chr16_1261024
	chr1_2576554	chr1_75595942	chr2_199157117	chr2_209252901	chr7_2135453	chr16_1262544
	chr1_2722677	chr1_75596913	chr2_199157128	chr2_217559285	chr7_2684449	chr16_1265620
	chr1_2724027	chr1_75600728	chr2_201374943	chr2_220159893	chr7_2721046	chr16_1271188
	chr1_2724181	chr1_75600758	chr2_206090966	chr2_222297790	chr7_2764503	chr16_1538263
	chr1_2725791	chr1_78511690	chr2_206814192	chr2_231693019	chr7_4016624	chr16_1843319
	chr1_2731159	chr1_78956810	chr2_207023928	chr2_232290892	chr7_4565298	chr16_18000445
	chr1_2731165	chr1_78956875	chr2_208633627	chr2_232574807	chr7_5123025	chr16_27781308
	chr1_2745620	chr1_91172185	chr2_210166287	chr2_233252314	chr7_5287980	chr16_31311997
	chr1_2745754	chr1_91183538	chr2_210524488	chr2_234263011	chr7_5535006	chr16_46675044
	chr1_2750543	chr1_91184096	chr2_217277052	chr2_235873465	chr7_6194299	chr16_50964913
	chr1_2751873	chr1_91184105	chr2_220066496	chr2_235953159	chr7_23368556	chr16_55527112
	chr1_2773673	chr1_91184133	chr2_220408718	chr2_237078556	chr7_32514250	chr16_86016174
	chr1_2774346	chr1_91185233	chr2_220439742	chr2_238600762	chr7_47515060	chr16_89042367
	chr1_2774367	chr1_91185256	chr2_223125498	chr2_239023273	chr7_48861517	chr16_89108685
	chr1_2777213	chr1_91185396	chr2_230803167	chr2_239039182	chr7_55322248	chr16_89672155
	chr1_2777460	chr1_91185422	chr2_232459744	chr2_241853330	chr7_63027366	chr17_154957
	chr1_2777488	chr1_91194678	chr2_232478873	chr2_241949360	chr7_63867687	chr17_1508521
	chr1_2777505	chr1_91301871	chr2_233307956	chr2_242743356	chr7_66075084	chr17_1867170
	chr1_2783116	chr1_92946703	chr2_233352754	chr2_242764351	chr7_67343628	chr17_7050083
	chr1_2783297	chr1_92946720	chr2_233498989	chr2_242836914	chr7_67343632	chr17_14221653
	chr1_2783327	chr1_92946768	chr2_233785014	chr2_242888631	chr7_67547769	chr17_17407816
	chr1_2791801	chr1_92946788	chr2_233792206	chr3_2958586	chr7_68981981	chr17_17750906
	chr1_2795376	chr1_92946803	chr2_235350595	chr3_3710839	chr7_71261501	chr17_21248687
	chr1_2796254	chr1_92947678	chr2_236401742	chr3_11113305	chr7_73121631	chr17_33522372
	chr1_2798175	chr1_95557212	chr2_238644091	chr3_13115058	chr7_73874460	chr17_34289963
	chr1_2804600	chr1_101004934	chr2_238708164	chr3_14852557	chr7_73944464	chr17_71547505
	chr1_2805385	chr1_101005592	chr2_239012831	chr3_24871336	chr7_74075109	chr17_75385269
	chr1_2805515	chr1_109203781	chr2_239060765	chr3_42845530	chr7_75687300	chr17_77136834
	chr1_2817715	chr1_109203820	chr2_239705321	chr3_42922696	chr7_81017618	chr17_78396690
	chr1_2820955	chr1_109203824	chr2_239754489	chr3_44461903	chr7_89095079	chr17_78656936
	chr1_2820971	chr1_110610924	chr2_239949680	chr3_44666605	chr7_96663938	chr17_79025398
	chr1_2823857	chr1_110611643	chr2_240016771	chr3_47459679	chr7_97858423	chr17_79403403
	chr1_2823861	chr1_110612630	chr2_240111521	chr3_49059223	chr7_100994475	chr17_79514831
	chr1_2833559	chr1_110612670	chr2_240234665	chr3_49449268	chr7_113895989	chr17_79708789
	chr1_2837616	chr1_110612677	chr2_240241255	chr3_50122057	chr7_121474728	chr17_80085295
	chr1_2841990	chr1_110612696	chr2_240651753	chr3_52008983	chr7_134236731	chr17_80189895
	chr1_2842055	chr1_110612822	chr2_241081909	chr3_56597217	chr7_140130349	chr17_80272873
	chr1_2844306	chr1_110612985	chr2_241401565	chr3_58295400	chr7_142274579	chr17_80344980
	chr1_2848814	chr1_110612988	chr2_241405214	chr3_66431187	chr7_144347704	chr17_80867437
	chr1_2850142	chr1_110693073	chr2_241545401	chr3_69330353	chr7_144533677	chr17_80878816
	chr1_2850262	chr1_110693088	chr2_241611941	chr3_75540223	chr7_145057797	chr17_81014822
	chr1_2850321	chr1_110693096	chr2_241656672	chr3_75772914	chr7_150774370	chr18_8416410
	chr1_2863739	chr1_110693142	chr2_241722969	chr3_77089095	chr7_154698810	chr18_11613217
	chr1_2887377	chr1_110693462	chr2_242082685	chr3_97200411	chr7_156298662	chr18_13640802
	chr1_2887447	chr1_110693476	chr2_242138912	chr3_98620371	chr7_157225365	chr18_33398446
	chr1_2890024	chr1_110693496	chr2_242157240	chr3_105072874	chr7_157451624	chr18_35069156
	chr1_2890042	chr1_110693526	chr2_242195394	chr3_112765266	chr7_158164657	chr18_76074568
	chr1_2900428	chr1_110754343	chr2_242490217	chr3_118997099	chr7_158945545	chr18_76566105
	chr1_2902059	chr1_110754373	chr2_242516305	chr3_127391424	chr8_17025096	chr18_77273325
	chr1_2920041	chr1_110754385	chr2_242997202	chr3_128619357	chr8_17367570	chr18_77535849
	chr1_2928503	chr1_110754397	chr3_2348991	chr3_129345791	chr8_20119341	chr18_77629481
	chr1_2929428	chr1_110754409	chr3_3168585	chr3_129822551	chr8_22733292	chr19_552688
	chr1_2929435	chr1_110754457	chr3_3951140	chr3_129864875	chr8_23074115	chr19_1340601
	chr1_2929580	chr1_110754481	chr3_4761184	chr3_130745575	chr8_29594222	chr19_2512605
	chr1_2933713	chr1_111216996	chr3_11956374	chr3_131742620	chr8_40080109	chr19_2962052
	chr1_2939177	chr1_111217006	chr3_13559055	chr3_148336041	chr8_41507599	chr19_3281297
	chr1_2945180	chr1_111217011	chr3_13834682	chr3_149163091	chr8_55267612	chr19_5513072
	chr1_2946891	chr1_111217081	chr3_14400649	chr3_149689199	chr8_92785474	chr19_5867176
	chr1_2947022	chr1_111217203	chr3_14480637	chr3_150238321	chr8_93044030	chr19_6718042
	chr1_2947035	chr1_113286656	chr3_15438941	chr3_151986433	chr8_103807486	chr19_10229297
	chr1_2948860	chr1_113286728	chr3_16815252	chr3_152880223	chr8_104801465	chr19_11387780
	chr1_2949173	chr1_113286916	chr3_20409569	chr3_153000092	chr8_128650301	chr19_31601393
	chr1_2979384	chr1_113286968	chr3_22458328	chr3_153086913	chr8_140726520	chr19_35571927
	chr1_2980826	chr1_113286975	chr3_42423038	chr3_156878585	chr8_141057297	chr19_47943951
	chr1_2987558	chr1_113286988	chr3_50645295	chr3_160472907	chr8_143228645	chr19_49102513
	chr1_3011581	chr1_113286998	chr3_57435108	chr3_161769789	chr8_145654573	chr19_50765228
	chr1_3017610	chr1_113287001	chr3_59753271	chr3_172877116	chr8_145654587	chr19_54272923
	chr1_3032587	chr1_114696282	chr3_61546915	chr3_176699044	chr8_145663933	chr19_54678862
	chr1_3055334	chr1_116184644	chr3_62362817	chr3_180308259	chr8_145752956	chr19_55178326
	chr1_3103349	chr1_116380397	chr3_64673815	chr3_180638490	chr9_5111799	chr19_55883879
	chr1_3103435	chr1_116380414	chr3_65374819	chr3_183611970	chr9_10583635	chr19_56308171
	chr1_3120134	chr1_116380445	chr3_65535261	chr3_184040339	chr9_96021509	chr20_744381
	chr1_3121692	chr1_116380503	chr3_66002960	chr3_185072132	chr9_97850886	chr20_24675776
	chr1_3128592	chr1_116380553	chr3_72157468	chr3_191047242	chr9_100558698	chr20_40697404
	chr1_3128606	chr1_116380570	chr3_75445180	chr3_193975553	chr9_117099483	chr20_46771306
	chr1_3148478	chr1_116380582	chr3_79067847	chr3_194077617	chr9_121306634	chr20_47242312
	chr1_3192084	chr1_116380676	chr3_80100198	chr3_194631032	chr9_123135173	chr20_57444209
	chr1_3192094	chr1_116380738	chr3_87899501	chr3_195555699	chr9_123549431	chr20_58402287
	chr1_3200492	chr1_116380740	chr3_98226353	chr3_195595404	chr9_124370185	chr20_60120439
	chr1_3208854	chr1_116381067	chr3_98226406	chr3_195671821	chr9_125614427	chr20_60902388
	chr1_3209446	chr1_116381413	chr3_99717692	chr3_197363858	chr9_129288720	chr20_62026398
	chr1_3237056	chr1_116381420	chr3_105305529	chr3_197808193	chr9_134184484	chr20_62047574
	chr1_3240227	chr1_116381440	chr3_107558042	chr4_865037	chr9_136211056	chr20_62097263
	chr1_3265536	chr1_116381475	chr3_108308320	chr4_980931	chr9_136390974	chr20_62786704
	chr1_3274718	chr1_119522440	chr3_113177501	chr4_1549413	chr9_136507451	chr21_23303509
	chr1_3282790	chr1_119522446	chr3_119671227	chr4_1570059	chr9_137533107	chr21_37572809
	chr1_3282891	chr1_119522459	chr3_125551289	chr4_2062222	chr9_138441852	chr21_40374788
	chr1_3329139	chr1_119522469	chr3_125551354	chr4_2690152	chr9_138553562	chr21_45709568
	chr1_3332035	chr1_119522537	chr3_126911922	chr4_3252677	chr9_138587806	chr21_45730682
	chr1_3336942	chr1_119522550	chr3_127266744	chr4_4186048	chr9_139581147	chr21_46191270
	chr1_3345003	chr1_119522871	chr3_127391377	chr4_4675781	chr9_139654472	chr21_46391771
	chr1_3373880	chr1_119522926	chr3_128072501	chr4_7027041	chr9_139739567	chr21_47393910
	chr1_3377215	chr1_119527107	chr3_128326807	chr4_7032111	chr9_139739573	chr21_47574798
	chr1_3380056	chr1_119527111	chr3_128336517	chr4_7048841	chr9_139739585	chr22_18892713
	chr1_3380216	chr1_119527156	chr3_129045257	chr4_7812623	chr9_139895807	chr22_27858800
	chr1_3382267	chr1_119527162	chr3_129251263	chr4_8003926	chr9_139948208	chr22_34583301
	chr1_3384322	chr1_119527180	chr3_129297223	chr4_8062974	chr9_140086289	chr22_35184863
	chr1_3384354	chr1_119527191	chr3_134758534	chr4_8071191	chr9_140347713	chr22_43190158
	chr1_3385822	chr1_119529275	chr3_136609016	chr4_8278124	chr9_140409956	chr22_43529313
	chr1_3394239	chr1_119531832	chr3_137488014	chr4_13629588	chr10_13599748	chr22_44535577
	chr1_3394871	chr1_119532084	chr3_139396757	chr4_16227822	chr10_32540521	chr22_44789205
	chr1_3397048	chr1_119532093	chr3_141762780	chr4_24960611	chr10_45403823	chr22_44808134
	chr1_3397892	chr1_119532147	chr3_148753317	chr4_31186643	chr10_59601862	chr22_45216405
	chr1_3400339	chr1_119532386	chr3_160117653	chr4_31186690	chr10_109710640	chr22_45453630
	chr1_3400347	chr1_119532736	chr3_163721143	chr4_38666745	chr10_121013103	chr22_47049086
	chr1_3409176	chr1_119532925	chr3_169621972	chr4_38674260	chr10_125928342	chr22_47426808
	chr1_3413476	chr1_119535817	chr3_172584655	chr4_45210143	chr10_129209693	chr22_49278852
	chr1_3413520	chr1_119535925	chr3_180357863	chr4_53714782	chr10_133561436	chr22_49812148
	chr1_3413551	chr1_119543057	chr3_183175107	chr4_54043874	chr11_315784	chrX_294122
	chr1_3413570	chr1_119543160	chr3_183272678	chr4_55059236	chr11_808456	chrX_1605839
	chr1_3414015	chr1_119543182	chr3_186153448	chr4_55222687	chr11_1578537	chrX_14993082
	chr1_3417196	chr1_119543295	chr3_187502249	chr4_55524950	chr11_1665952	chrX_48081069
	chr1_3418640	chr1_119543336	chr3_194346821	chr4_56412434	chr11_1711196	chrX_55306667
	chr1_3421847	chr1_119543356	chr3_194475202	chr4_57774451	chr11_1711205	chrX_113140684
	chr1_3425362	chr1_119543896	chr3_195416521	chr4_57858457	chr11_1711217
	chr1_3438238	chr1_119549743	chr3_196738940	chr4_71973333	chr11_2232365
	chr1_3439039	chr1_119549847	chr3_197347286	chr4_83482700	chr11_2580644
	chr1_3439046	chr1_119549915	chr4_784312	chr4_86943116	chr11_23675108
	chr1_3439593	chr1_119550759	chr4_1003787	chr4_99411949	chr11_45810303
	chr1_3442641	chr1_119550929	chr4_1086588	chr4_100867883	chr11_45842539
	chr1_3460149	chr1_119550948	chr4_1086667	chr4_102346073	chr11_57421445
	chr1_3460181	chr1_119550974	chr4_1505308	chr4_122686347	chr11_63768443
	chr1_3460268	chr1_119551026	chr4_1714317	chr4_122686355	chr11_63786709
	chr1_3460363	chr1_146544169	chr4_1714457	chr4_124356866	chr11_64573126
	chr1_3461497	chr1_146544267	chr4_1784211	chr4_127795863	chr11_65275527
	chr1_3463918	chr1_146544273	chr4_2369103	chr4_140109332	chr11_65275581
	chr1_3464037	chr1_147737099	chr4_3252129	chr4_147569218	chr11_66148708
	chr1_3464897	chr1_147782344	chr4_3276284	chr4_151580942	chr11_66388965
	chr1_3464912	chr1_147782369	chr4_3346014	chr4_154473188	chr11_67494628
	chr1_3470263	chr1_147789699	chr4_3472365	chr4_174090578	chr11_68110110
	chr1_3484218	chr1_148901943	chr4_3499785	chr4_178489292	chr11_68968142
	chr1_3484228	chr1_148902338	chr4_7044599	chr4_186347054	chr11_70679272
	chr1_3495467	chr1_148902349	chr4_7329323	chr4_190862318	chr11_72336908
	chr1_3495504	chr1_149147514	chr4_8285534	chr5_187301	chr11_117168874
	chr1_3495671	chr1_149156203	chr4_8354383	chr5_286506	chr11_124273609
	chr1_3495680	chr1_149156461	chr4_8651875	chr5_375825	chr11_124511712
	chr1_3497590	chr1_149162430	chr4_8787553	chr5_434998	chr11_133789551
	chr1_3501397	chr1_149193493	chr4_8868847	chr5_666799	chr11_134212338
	chr1_3510621	chr1_149193541	chr4_9602042	chr5_693386	chr11_134338443
	chr1_3511727	chr1_149193553	chr4_17037922	chr5_1004359	chr12_19435007
	chr1_3511809	chr1_149194536	chr4_17038082	chr5_1091839	chr12_20469386
	chr1_3514899	chr1_149231043	chr4_17437340	chr5_1284652	chr12_49392159
	chr1_3514907	chr1_149287268	chr4_19048413	chr5_1414583	chr12_53452735
	chr1_3514919	chr1_149287334	chr4_38190413	chr5_1654267	chr12_79904389
	chr1_3514921	chr1_149287342	chr4_39970253	chr5_1725090	chr12_79966913
	chr1_3522495	chr1_149287772	chr4_41982817	chr5_1882386	chr12_101480464
	chr1_3532130	chr1_149288696	chr4_44183907	chr5_2806621	chr12_101480470
	chr1_3532151	chr1_149333126	chr4_49151817	chr5_3520940	chr12_106460878
	chr1_3533630	chr1_149333150	chr4_56107966	chr5_3606131	chr12_109992779
	chr1_3659870	chr1_149333155	chr4_57521826	chr5_18394609	chr12_110206151
	chr1_3659886	chr1_149333192	chr4_64807879	chr5_42931955	chr12_110868459
	chr1_3672642	chr1_149672320	chr4_72588576	chr5_42944068	chr12_116808545
	chr1_3673448	chr1_149672419	chr4_78740080	chr5_55693843	chr12_117721990
	chr1_3673462	chr1_149672422	chr4_85419973	chr5_55794628	chr12_119852115
	chr1_3685319	chr1_149673300	chr4_87825433	chr5_72869543	chr12_123454751
	chr1_3688164	chr1_149711997	chr4_88320700	chr5_77944617	chr12_125670157
	chr1_3690534	chr1_149712057	chr4_97040834	chr5_82957504	chr12_129276267
	chr1_3828865	chr1_149718631	chr4_99008823	chr5_108676873	chr12_130442006
	chr1_3997936	chr1_149718653	chr4_103790185	chr5_113697348	chr12_133533676
	chr1_3998000	chr1_149719450	chr4_109934939	chr5_115444599	chr13_23184865
	chr1_4005386	chr1_149719471	chr4_114401370	chr5_131746602	chr13_25744118
	chr1_4008295	chr1_149719485	chr4_127122848	chr5_132161293	chr13_29163878
	chr1_4015041	chr1_149719519	chr4_127910268	chr5_133441726	chr13_30704993
	chr1_4038491	chr1_149719532	chr4_132651983	chr5_137849065	chr13_41238139
	chr1_4055651	chr1_151810558	chr4_132897245	chr5_138729710	chr13_45562280
	chr1_4078988	chr1_151810580	chr4_132897280	chr5_140174864	chr13_46288200
	chr1_4079011	chr1_151810912	chr4_144690720	chr5_145825684	chr13_53025766
	chr1_4115749	chr1_151810934	chr4_148176391	chr5_146614484	chr13_53025768
	chr1_4182093	chr1_151810938	chr4_158083853	chr5_149115416	chr13_76311749
	chr1_4182127	chr1_151881902	chr4_175940828	chr5_150409989	chr13_113008783
	chr1_4182658	chr1_151882282	chr4_186047870	chr5_152851890	chr13_113807311
	chr1_4222240	chr1_151882284	chr5_373874	chr5_154067232	chr13_114452028
	chr1_4402174	chr1_151882329	chr5_506439	chr5_154291409	chr13_114497875
	chr1_4416546	chr1_151882343	chr5_506514	chr5_157025019	chr14_27818091
	chr1_4416617	chr1_152081986	chr5_1230853	chr5_169011113	chr14_38201679
	chr1_4485704	chr1_152082055	chr5_1254594	chr5_170815124	chr14_64297683
	chr1_4485767	chr1_152082073	chr5_1321959	chr5_171543642	chr14_76930079
	chr1_4520881	chr1_152082179	chr5_1835306	chr5_172386418	chr14_78200857
	chr1_4560024	chr1_152085355	chr5_1882280	chr5_172611318	chr14_99374298
	chr1_4691200	chr1_152161661	chr5_1892680	chr5_175224678	chr14_100758988
	chr1_4758044	chr1_152161665	chr5_1933981	chr5_175810837	chr14_101350002
	chr1_4760183	chr1_152161732	chr5_2524997	chr5_176011888	chr14_102089123
	chr1_4772263	chr1_152161737	chr5_3238375	chr5_177659449	chr14_102973675
	chr1_4772619	chr1_152487844	chr5_3657910	chr5_179921934	chr14_103590272
	chr1_4829745	chr1_154475252	chr5_10188051	chr6_776261	chr14_104834435
	chr1_4830153	chr1_154475274	chr5_10213881	chr6_1599373	chr14_105906764
	chr1_4838811	chr1_154475488	chr5_13889982	chr6_2940740	chr14_105954033
	chr1_5019491	chr1_154475495	chr5_16543741	chr6_4731340	chr14_106392097
	chr1_5038071	chr1_154475617	chr5_17098742	chr6_6546483	chr15_23170902
	chr1_5038106	chr1_154733009	chr5_17218716	chr6_6827756	chr15_23426993
	chr1_5222354	chr1_154733297	chr5_17882795	chr6_12957697	chr15_63416269
	chr1_5222401	chr1_156186539	chr5_32040164	chr6_13615603	chr15_68497992
	chr1_5367526	chr1_156593811	chr5_34683989	chr6_15262300	chr15_70240712
	chr1_5403129	chr1_156814962	chr5_37013870	chr6_15263010	chr15_70544909
	chr1_5403192	chr1_156814993	chr5_42979395	chr6_16692260	chr15_72581672
	chr1_5403202	chr1_156815024	chr5_42992267	chr6_19939387	chr15_75995982
	chr1_5405785	chr1_156815241	chr5_50218728	chr6_25700341	chr15_78697954
	chr1_5507789	chr1_156815269	chr5_59995393	chr6_28092366	chr15_89217092
	chr1_5532416	chr1_156815274	chr5_68623050	chr6_29795855	chr16_617046
	chr1_5532458	chr1_156890577	chr5_72144669	chr6_30227583	chr16_634119
	chr1_5586236	chr1_165325239	chr5_75814038	chr6_31275846	chr16_744262
	chr1_5710804	chr1_165326206	chr5_76170813	chr6_31707744	chr16_750627
	chr1_5764428	chr1_169429716	chr5_77071834	chr6_31795619	chr16_751123
	chr1_5813965	chr1_169429730	chr5_77656401	chr6_33703089	chr16_1034980
	chr1_5846531	chr1_178456106	chr5_82768987	chr6_34523408	chr16_1035113
	chr1_5902255	chr1_179544983	chr5_91111259	chr6_36698293	chr16_1078255
	chr1_6046343	chr1_179545073	chr5_98860478	chr6_37477113	chr16_1080838
	chr1_6147347	chr1_179545078	chr5_100024631	chr6_40555255	chr16_1094697
	chr1_6169553	chr1_179560910	chr5_102382498	chr6_43738977	chr16_1230085
	chr1_6169584	chr1_179712502	chr5_106829950	chr6_43752536	chr16_1962104
	chr1_6171740	chr1_179712521	chr5_109168896	chr6_44748225	chr16_2141827
	chr1_6196238	chr1_179712523	chr5_114514871	chr6_52930625	chr16_2761934
	chr1_6204000	chr1_179712530	chr5_114937966	chr6_70177123	chr16_3124454
	chr1_6218359	chr1_179712591	chr5_123602902	chr6_73332121	chr16_4049639
	chr1_6230988	chr1_179712595	chr5_124329628	chr6_74058290	chr16_4730657
	chr1_6309274	chr1_179712735	chr5_125259904	chr6_74058677	chr16_7455445
	chr1_6309325	chr1_179712737	chr5_132858969	chr6_74624742	chr16_14711976
	chr1_6309406	chr1_179712749	chr5_133254339	chr6_86342678	chr16_15808538
	chr1_6309416	chr1_179712826	chr5_133870116	chr6_87748861	chr16_17965570
	chr1_6309487	chr1_179713169	chr5_135162910	chr6_90348175	chr16_28749301
	chr1_6423496	chr1_179713347	chr5_137801167	chr6_109761850	chr16_32297875
	chr1_6487691	chr1_179713349	chr5_139145299	chr6_109761864	chr16_33482600
	chr1_6511900	chr1_179713377	chr5_159668701	chr6_110012456	chr16_49876782
	chr1_6522607	chr1_179713381	chr5_167531550	chr6_111901452	chr16_58540261
	chr1_6615121	chr1_179713519	chr5_169805929	chr6_113619802	chr16_58789147
	chr1_6635086	chr1_180202438	chr5_174135671	chr6_117803749	chr16_77153845
	chr1_6640976	chr1_180202440	chr5_175588076	chr6_141504750	chr16_84904074
	chr1_6647696	chr1_180202443	chr5_176308112	chr6_143268109	chr16_87594128
	chr1_6647701	chr1_180202478	chr5_176433085	chr6_144385165	chr16_88266657
	chr1_6647705	chr1_180202499	chr5_177408429	chr6_150311431	chr16_89777700
	chr1_6717829	chr1_180202548	chr5_178259719	chr6_150390312	chr17_883712
	chr1_7109219	chr1_180203761	chr5_178692730	chr6_151170696	chr17_1133647
	chr1_7206286	chr1_180204299	chr5_178844146	chr6_152958460	chr17_2572162
	chr1_7215285	chr1_181451953	chr5_178978012	chr6_153323594	chr17_3016345
	chr1_8429974	chr1_181451981	chr5_179095750	chr6_160679400	chr17_4690980
	chr1_9066208	chr1_182025901	chr5_179262092	chr6_164024102	chr17_7251856
	chr1_9269352	chr1_182025929	chr5_179498595	chr6_166582007	chr17_7758228
	chr1_9391756	chr1_182025942	chr5_180597659	chr6_166666776	chr17_16570229
	chr1_9686489	chr1_182026435	chr6_2928287	chr6_167196187	chr17_28089150
	chr1_9725568	chr1_182922105	chr6_3000336	chr6_167266152	chr17_28089178
	chr1_9776057	chr1_182922122	chr6_3280534	chr6_167673838	chr17_35226130
	chr1_9904358	chr1_182922137	chr6_5580338	chr6_168599769	chr17_38213451
	chr1_9935536	chr1_196847311	chr6_7986617	chr6_170338312	chr17_42767860
	chr1_10222432	chr1_196847329	chr6_9722860	chr7_63506	chr17_44896951
	chr1_10698400	chr1_197879706	chr6_14069185	chr7_184006	chr17_45357974
	chr1_10720269	chr1_197879791	chr6_15726929	chr7_213754	chr17_47537837
	chr1_10728235	chr1_197879802	chr6_16642384	chr7_299308	chr17_49229428
	chr1_10764500	chr1_197888170	chr6_18011419	chr7_416961	chr17_58063493
	chr1_10764794	chr1_197888181	chr6_19837523	chr7_495821	chr17_60503222
	chr1_10785281	chr1_197898320	chr6_23855881	chr7_502632	chr17_61511852
	chr1_10785318	chr1_200003339	chr6_26285867	chr7_547564	chr17_61914807
	chr1_10839502	chr1_200004856	chr6_27100947	chr7_611420	chr17_62194230
	chr1_10839509	chr1_200004868	chr6_27392955	chr7_631937	chr17_65997596
	chr1_10839521	chr1_200008026	chr6_28186554	chr7_822501	chr17_71324069
	chr1_10839529	chr1_200008037	chr6_28303464	chr7_856320	chr17_73540166
	chr1_10839544	chr1_200010197	chr6_30095603	chr7_884056	chr17_73835041
	chr1_10864635	chr1_200380988	chr6_30128442	chr7_943698	chr17_76461905
	chr1_10864776	chr1_201084200	chr6_30432307	chr7_986139	chr17_77999152
	chr1_10883335	chr1_201084206	chr6_31239653	chr7_992463	chr17_78184707
	chr1_10909365	chr1_201084374	chr6_32151443	chr7_1039036	chr17_78873955
	chr1_10945675	chr1_201084389	chr6_33256723	chr7_1106011	chr17_79234978
	chr1_11003088	chr1_201084392	chr6_35181966	chr7_1156020	chr17_79420889
	chr1_11160430	chr1_207627740	chr6_36260858	chr7_1328706	chr17_79493348
	chr1_11160461	chr1_207627772	chr6_36332305	chr7_1517970	chr17_79655041
	chr1_11327540	chr1_207627978	chr6_36332312	chr7_1597362	chr17_79701623
	chr1_11459891	chr1_207628041	chr6_36737592	chr7_1652164	chr17_79799287
	chr1_11591710	chr1_207628054	chr6_36932331	chr7_1887361	chr18_529434
	chr1_11594612	chr1_209404982	chr6_36988364	chr7_1976263	chr18_31813943
	chr1_11596971	chr1_209405017	chr6_37606304	chr7_2291909	chr18_43037831
	chr1_11609935	chr1_209405036	chr6_41747498	chr7_2499906	chr18_54757687
	chr1_11610321	chr1_217310312	chr6_42897476	chr7_3097582	chr18_56052863
	chr1_11628125	chr1_220863712	chr6_42950609	chr7_3203073	chr18_62684446
	chr1_11628215	chr1_221050273	chr6_44151843	chr7_3340866	chr18_74083956
	chr1_11713322	chr1_221050686	chr6_53170399	chr7_4315334	chr18_77313299
	chr1_11724182	chr1_221055665	chr6_53224417	chr7_4823971	chr19_1088314
	chr1_11724214	chr1_221055680	chr6_53660915	chr7_4876057	chr19_1229716
	chr1_11724466	chr1_221060783	chr6_66709321	chr7_5014019	chr19_1538419
	chr1_11773620	chr1_221068096	chr6_71411087	chr7_5323117	chr19_1667454
	chr1_11844330	chr1_221068098	chr6_74294009	chr7_5896277	chr19_1872632
	chr1_11947290	chr1_221068179	chr6_85762466	chr7_6435900	chr19_2226219
	chr1_12100348	chr1_221068263	chr6_87312910	chr7_6591009	chr19_2475432
	chr1_12113626	chr1_224805155	chr6_88538791	chr7_6926880	chr19_3203854
	chr1_12203856	chr1_224805190	chr6_97284970	chr7_7620606	chr19_3387392
	chr1_12227385	chr1_225117489	chr6_101518224	chr7_13273388	chr19_3456337
	chr1_12227502	chr1_225117517	chr6_109611757	chr7_13963591	chr19_3760130
	chr1_12227853	chr1_225117583	chr6_114913029	chr7_13963614	chr19_4060081
	chr1_12227875	chr1_226099216	chr6_116575083	chr7_22396592	chr19_4237721
	chr1_12656315	chr1_226099219	chr6_117869285	chr7_29685352	chr19_5510824
	chr1_12897521	chr1_226099240	chr6_121127097	chr7_29690058	chr19_5734241
	chr1_12897560	chr1_226099242	chr6_123069753	chr7_29915592	chr19_6414931
	chr1_12920545	chr1_227748493	chr6_131456861	chr7_30951658	chr19_7131870
	chr1_14006733	chr1_227748603	chr6_139350199	chr7_32110115	chr19_10727754
	chr1_14227891	chr1_227976968	chr6_150463882	chr7_32835487	chr19_11594447
	chr1_15742806	chr1_228195276	chr6_158183064	chr7_35335684	chr19_12747877
	chr1_15753626	chr1_228247115	chr6_158651976	chr7_35841296	chr19_12927705
	chr1_16092469	chr1_228247137	chr6_159631854	chr7_36192248	chr19_13216367
	chr1_16170193	chr1_228247139	chr6_163670600	chr7_43916490	chr19_14182839
	chr1_16344211	chr1_228345980	chr6_166796433	chr7_47369751	chr19_14497654
	chr1_16344279	chr1_228346014	chr6_166836186	chr7_51873759	chr19_17375074
	chr1_16344342	chr1_228786172	chr6_166868856	chr7_53452971	chr19_17504648
	chr1_16344372	chr1_228786267	chr6_167040311	chr7_54826829	chr19_18397739
	chr1_16344426	chr1_229568717	chr6_167592985	chr7_55220274	chr19_18546047
	chr1_16543164	chr1_229568741	chr6_167930833	chr7_55669066	chr19_18546051
	chr1_17042039	chr1_229568754	chr6_168176691	chr7_64328759	chr19_18553948
	chr1_17287298	chr1_231299525	chr6_168479780	chr7_65580166	chr19_18771284
	chr1_17287310	chr1_231299543	chr6_168528899	chr7_66461794	chr19_18888330
	chr1_17287499	chr1_231299573	chr6_168680376	chr7_67354251	chr19_19655412
	chr1_17287506	chr1_231299607	chr6_169013425	chr7_67547806	chr19_19851771
	chr1_17287529	chr1_233749624	chr6_169539771	chr7_70543007	chr19_21443677
	chr1_17287533	chr1_234040371	chr6_170600408	chr7_72350360	chr19_23076891
	chr1_17381247	chr1_234040401	chr7_393571	chr7_72604367	chr19_29379326
	chr1_17381265	chr1_234040460	chr7_431803	chr7_72764807	chr19_31789961
	chr1_17489555	chr1_234040615	chr7_473287	chr7_73301081	chr19_35843419
	chr1_17519749	chr1_234040629	chr7_566485	chr7_73720981	chr19_38752383
	chr1_17597557	chr1_234040638	chr7_756085	chr7_75053134	chr19_38876619
	chr1_17645329	chr1_234040653	chr7_792065	chr7_75166401	chr19_39102888
	chr1_17715303	chr1_234040833	chr7_931646	chr7_75544212	chr19_39153759
	chr1_17786999	chr1_234040847	chr7_938432	chr7_76371534	chr19_41311056
	chr1_17846708	chr1_234040850	chr7_965642	chr7_77163662	chr19_45442835
	chr1_17932935	chr1_234040874	chr7_1024854	chr7_93551428	chr19_45742253
	chr1_18053115	chr1_237206341	chr7_1328720	chr7_97899873	chr19_46021318
	chr1_18145759	chr1_237206352	chr7_1507010	chr7_100285476	chr19_47943947
	chr1_18287577	chr1_237206441	chr7_1533963	chr7_100865866	chr19_48460169
	chr1_18535126	chr1_237206482	chr7_1585169	chr7_100965144	chr19_48699560
	chr1_18592163	chr1_240160861	chr7_1597379	chr7_101006523	chr19_48946856
	chr1_18592239	chr1_240160879	chr7_1659305	chr7_101892120	chr19_49001830
	chr1_18691878	chr1_240160945	chr7_1866309	chr7_105752803	chr19_49978651
	chr1_18735428	chr1_240161425	chr7_1952577	chr7_129116390	chr19_50644105
	chr1_18808470	chr1_240161429	chr7_2121195	chr7_129820396	chr19_51030267
	chr1_18809042	chr1_240161455	chr7_2547068	chr7_143053723	chr19_51302759
	chr1_18809053	chr1_240161498	chr7_2595131	chr7_148904912	chr19_51914960
	chr1_18822367	chr1_240656396	chr7_2635234	chr7_148979323	chr19_53701063
	chr1_19010061	chr1_240656492	chr7_2666478	chr7_149462336	chr19_53773367
	chr1_19026179	chr1_243053791	chr7_2736982	chr7_150554584	chr19_54370396
	chr1_19030039	chr1_243053800	chr7_2968359	chr7_150784268	chr19_55558824
	chr1_19038562	chr1_243053830	chr7_4133399	chr7_151537784	chr19_55636937
	chr1_19057796	chr1_243053846	chr7_5276991	chr7_152264870	chr19_55895940
	chr1_19104563	chr1_243053865	chr7_5303380	chr7_152623078	chr19_56170692
	chr1_19110630	chr1_243053934	chr7_5427651	chr7_154794403	chr19_56590522
	chr1_19228248	chr1_243053954	chr7_5466472	chr7_155166683	chr19_57873499
	chr1_19253969	chr1_243053969	chr7_5534598	chr7_155232286	chr20_3873180
	chr1_19366095	chr1_247171078	chr7_5633529	chr7_155836562	chr20_10030238
	chr1_19384807	chr1_248020641	chr7_6998172	chr7_156180792	chr20_17594526
	chr1_19662016	chr1_248020695	chr7_7806856	chr7_156717756	chr20_32720917
	chr1_19681881	chr1_248020831	chr7_9766148	chr7_156779950	chr20_33297500
	chr1_20141324	chr1_248020878	chr7_16684246	chr7_157235776	chr20_44422064
	chr1_20247021	chr1_248100405	chr7_29602434	chr7_157457658	chr20_45560695
	chr1_20481010	chr1_248100422	chr7_36124527	chr7_157494832	chr20_46955814
	chr1_20773550	chr1_248100427	chr7_37425532	chr7_157550792	chr20_47132316
	chr1_20813548	chr2_288604	chr7_44080349	chr7_157744142	chr20_47214616
	chr1_20813598	chr2_468093	chr7_49750949	chr7_157918582	chr20_52225488
	chr1_21034871	chr2_468352	chr7_50527127	chr8_786509	chr20_56274842
	chr1_21041906	chr2_946941	chr7_53490161	chr8_1042396	chr20_57268940
	chr1_21865088	chr2_947045	chr7_55832220	chr8_1150914	chr20_61670368
	chr1_21874522	chr2_3642634	chr7_55847945	chr8_1971213	chr20_61676655
	chr1_21890709	chr2_3642665	chr7_56896027	chr8_6264129	chr20_61756037
	chr1_21901292	chr2_3642748	chr7_57218122	chr8_6365738	chr20_61781807
	chr1_21924369	chr2_3642750	chr7_57218126	chr8_10482248	chr20_62118848
	chr1_21978867	chr2_3750928	chr7_64331583	chr8_11627261	chr20_62203490
	chr1_21997141	chr2_3750973	chr7_65968236	chr8_11629240	chr20_62741301
	chr1_22141400	chr2_8597159	chr7_67547755	chr8_11660614	chr21_9926148
	chr1_22231240	chr2_10183754	chr7_68056969	chr8_11871052	chr21_19256715
	chr1_22231263	chr2_10183767	chr7_69935985	chr8_13011891	chr21_21496319
	chr1_22335079	chr2_10183780	chr7_70158863	chr8_19295708	chr21_27169982
	chr1_22470377	chr2_10183792	chr7_72008030	chr8_21770372	chr21_32966347
	chr1_22499075	chr2_10183796	chr7_73120860	chr8_21854476	chr21_34482060
	chr1_22658359	chr2_10183815	chr7_73995862	chr8_25906986	chr21_40286787
	chr1_22667685	chr2_10830756	chr7_74316481	chr8_26298729	chr21_43431449
	chr1_22667801	chr2_11622403	chr7_75368981	chr8_27950534	chr21_44593620
	chr1_22909538	chr2_11622429	chr7_75702987	chr8_29208655	chr21_46847759
	chr1_22915688	chr2_11622475	chr7_75703019	chr8_31498239	chr21_46915275
	chr1_22918350	chr2_11622513	chr7_75779681	chr8_34952190	chr21_47369803
	chr1_22920113	chr2_11622555	chr7_75779766	chr8_39135175	chr22_17327059
	chr1_22925489	chr2_11622566	chr7_76890068	chr8_40790938	chr22_18594042
	chr1_22960746	chr2_11622570	chr7_82130023	chr8_41692231	chr22_19709928
	chr1_22960777	chr2_11622641	chr7_82143697	chr8_47243452	chr22_19716473
	chr1_22970246	chr2_11817448	chr7_82792006	chr8_48418205	chr22_22346074
	chr1_22970615	chr2_15949440	chr7_86781708	chr8_50220007	chr22_26958088
	chr1_22987780	chr2_17720179	chr7_92737586	chr8_50822586	chr22_27707345
	chr1_23203611	chr2_17720204	chr7_97362334	chr8_52703274	chr22_28194691
	chr1_23750547	chr2_17720303	chr7_97513182	chr8_54573983	chr22_29768305
	chr1_23750636	chr2_18059945	chr7_97847039	chr8_61034364	chr22_36519911
	chr1_23750701	chr2_19550206	chr7_98985314	chr8_74004799	chr22_36651205
	chr1_23750735	chr2_19550321	chr7_100321418	chr8_75505980	chr22_37880691
	chr1_23750820	chr2_19550332	chr7_100364679	chr8_93243389	chr22_38493690
	chr1_23751058	chr2_19550561	chr7_100745789	chr8_95654477	chr22_42085601
	chr1_23751134	chr2_19561026	chr7_100798274	chr8_98289871	chr22_43634931
	chr1_23751136	chr2_19561371	chr7_101007133	chr8_98655936	chr22_43879415
	chr1_23884912	chr2_19561494	chr7_101176530	chr8_98788260	chr22_45133033
	chr1_24166010	chr2_19565225	chr7_101387050	chr8_129806997	chr22_45622980
	chr1_24406904	chr2_20306661	chr7_101457642	chr8_135871479	chr22_46512040
	chr1_24413405	chr2_20870225	chr7_102091540	chr8_140930849	chr22_46762880
	chr1_24444540	chr2_20870288	chr7_102098009	chr8_141108658	chr22_46931018
	chr1_24469791	chr2_20870312	chr7_102113226	chr8_141521150	chr22_47130453
	chr1_24483609	chr2_20870362	chr7_117896698	chr8_141645267	chr22_47367885
	chr1_24507884	chr2_20870365	chr7_123173028	chr8_142205386	chrX_207637
	chr1_24882905	chr2_20870614	chr7_127033985	chr8_142215571	chrX_396356
	chr1_24968930	chr2_20870625	chr7_127744492	chr8_142459737	chrX_564041
	chr1_25046694	chr2_20870627	chr7_128720257	chr8_142528199	chrX_47004931
	chr1_25196356	chr2_20870639	chr7_128833381	chr8_142639656	chrX_48238033
	chr1_25197395	chr2_20870676	chr7_129794578	chr8_142680147	chrX_70712353
	chr1_25231368	chr2_20870687	chr7_129808905	chr8_143818597	chrX_79829018
	chr1_25372579	chr2_20870697	chr7_134962760	chr8_143847002	chrX_152958339
	chr1_25473169	chr2_20870705	chr7_142370592	chr8_143879794
	chr1_25479310	chr2_20870711	chr7_148068041	chr8_144660575
	chr1_25525702	chr2_20870728	chr7_148580808	chr8_144940539
	chr1_25870911	chr2_20870735	chr7_149112443	chr8_145112397
	chr1_26098011	chr2_25390604	chr7_149489529	chr8_145703507
	chr1_26098024	chr2_26830664	chr7_150446791	chr9_736018
	chr1_26421349	chr2_29033706	chr7_150778549	chr9_6661209
	chr1_26466905	chr2_29033719	chr7_150818012	chr9_14287710
	chr1_26488925	chr2_29033770	chr7_151421814	chr9_14993180
	chr1_26535949	chr2_29033773	chr7_151490626	chr9_15553590
	chr1_26542358	chr2_31360593	chr7_151553615	chr9_32815674
	chr1_26656416	chr2_31360631	chr7_152212465	chr9_34539870
	chr1_26670703	chr2_31360633	chr7_152780523	chr9_34548009
	chr1_26725057	chr2_31361041	chr7_155181428	chr9_36191004
	chr1_26820982	chr2_31361046	chr7_155353413	chr9_37037958
	chr1_26882095	chr2_31805565	chr7_155437430	chr9_87142115
	chr1_27669711	chr2_31805567	chr7_155935990	chr9_91925447
	chr1_27670329	chr2_31805600	chr7_156936895	chr9_92282793
	chr1_27675805	chr2_31805671	chr7_157074163	chr9_92303451
	chr1_27901882	chr2_31805742	chr7_157261127	chr9_96715541
	chr1_27901905	chr2_38300905	chr7_157386502	chr9_98443705
	chr1_27902584	chr2_38301255	chr7_157414063	chr9_100558738
	chr1_27902623	chr2_38301294	chr7_157504416	chr9_100614600
	chr1_27969230	chr2_38301349	chr7_157620450	chr9_101984047
	chr1_28199618	chr2_38301748	chr7_157895563	chr9_103235852
	chr1_28272153	chr2_38301754	chr7_157921424	chr9_106000088
	chr1_28474511	chr2_39187088	chr7_158106772	chr9_112705582
	chr1_28562039	chr2_39187243	chr7_158905344	chr9_114393635
	chr1_28620595	chr2_39187315	chr8_873110	chr9_116770776
	chr1_28871607	chr2_39187324	chr8_2144194	chr9_117051586
	chr1_28909400	chr2_39187333	chr8_6010237	chr9_128171583
	chr1_28919383	chr2_39187390	chr8_6251687	chr9_128799524
	chr1_28919417	chr2_39187418	chr8_10386069	chr9_130607358
	chr1_29288761	chr2_39187423	chr8_10573804	chr9_130682754
	chr1_29310518	chr2_39187448	chr8_10910318	chr9_131006025
	chr1_29448999	chr2_42719912	chr8_12548793	chr9_131038261
	chr1_29449260	chr2_42719920	chr8_12990734	chr9_131486753
	chr1_29449263	chr2_42719952	chr8_17780919	chr9_131549561
	chr1_29449375	chr2_42720488	chr8_21169200	chr9_132969084
	chr1_29449386	chr2_42720612	chr8_22132837	chr9_133028154
	chr1_29618489	chr2_42720628	chr8_22298657	chr9_133527357
	chr1_29638084	chr2_42720632	chr8_22960703	chr9_134148488
	chr1_29643576	chr2_42720664	chr8_25379693	chr9_134454635
	chr1_29683344	chr2_42720669	chr8_28558924	chr9_135352402
	chr1_29722804	chr2_42720701	chr8_30890866	chr9_136412170
	chr1_30044218	chr2_42720745	chr8_34301538	chr9_136419628
	chr1_30301373	chr2_42720748	chr8_41386619	chr9_136643907
	chr1_30301412	chr2_42720773	chr8_43404187	chr9_137000468
	chr1_30301438	chr2_43019666	chr8_50775679	chr9_137002090
	chr1_30332277	chr2_43997145	chr8_52130637	chr9_137004990
	chr1_30568600	chr2_45156684	chr8_52812710	chr9_137012416
	chr1_30717876	chr2_45156694	chr8_56602266	chr9_137483950
	chr1_30758112	chr2_45156709	chr8_57626047	chr9_138012411
	chr1_30758363	chr2_45156724	chr8_58114954	chr9_138385029
	chr1_30843092	chr2_45169571	chr8_62666289	chr9_138405739
	chr1_30947673	chr2_45171687	chr8_63951976	chr9_138562915
	chr1_30979680	chr2_45171702	chr8_67403672	chr9_138662988
	chr1_31061512	chr2_45171799	chr8_74004891	chr9_138672651
	chr1_31134397	chr2_45227506	chr8_75684119	chr9_138976681
	chr1_31167732	chr2_45227859	chr8_88397518	chr9_139001780
	chr1_31167794	chr2_45227879	chr8_90711057	chr9_139094805
	chr1_31636675	chr2_45227892	chr8_94845671	chr9_139378518
	chr1_32003965	chr2_45227924	chr8_94899202	chr9_139391635
	chr1_32169770	chr2_45227933	chr8_94899226	chr9_139421259
	chr1_32180384	chr2_45227962	chr8_97348950	chr9_139635877
	chr1_32220202	chr2_45227988	chr8_97355666	chr9_139694755
	chr1_32226270	chr2_45228018	chr8_101170412	chr9_139702751
	chr1_32226288	chr2_45229309	chr8_122069109	chr9_140323098
	chr1_32238598	chr2_45240464	chr8_124552302	chr10_431970
	chr1_32280738	chr2_45240477	chr8_128806516	chr10_3166624
	chr1_32410395	chr2_45240493	chr8_128806723	chr10_4483376
	chr1_32410403	chr2_45240635	chr8_131033479	chr10_4887532
	chr1_32410413	chr2_45240653	chr8_131121251	chr10_5599425
	chr1_32827452	chr2_45240726	chr8_142125536	chr10_6278850
	chr1_32827834	chr2_45240749	chr8_142534721	chr10_7399836
	chr1_32827946	chr2_45240759	chr8_143376371	chr10_16849021
	chr1_33218823	chr2_45397484	chr8_143596497	chr10_17042937
	chr1_33246677	chr2_47596430	chr8_143833849	chr10_29431708
	chr1_33267827	chr2_47596456	chr8_143833856	chr10_35081109
	chr1_33347193	chr2_47596487	chr8_144623734	chr10_36920694
	chr1_33367751	chr2_47797197	chr8_144700091	chr10_43738747
	chr1_33721280	chr2_47797212	chr8_144718134	chr10_44224012
	chr1_33800005	chr2_47797332	chr8_144718212	chr10_46951525
	chr1_34628578	chr2_47797358	chr8_144778830	chr10_49665252
	chr1_34834305	chr2_47797385	chr8_144800420	chr10_51828197
	chr1_35127876	chr2_47797388	chr8_144810137	chr10_54352079
	chr1_35223201	chr2_47797436	chr8_145003904	chr10_70660596
	chr1_35223247	chr2_54785046	chr8_145562031	chr10_71254521
	chr1_35225234	chr2_54785082	chr8_145707461	chr10_71562436
	chr1_35369963	chr2_71017934	chr8_146017782	chr10_71562736
	chr1_35370517	chr2_71017961	chr8_146052558	chr10_71573822
	chr1_35612140	chr2_71017967	chr9_841424	chr10_71716480
	chr1_36772033	chr2_71115174	chr9_15289578	chr10_72648336
	chr1_37094734	chr2_71115968	chr9_17053858	chr10_72686839
	chr1_37158887	chr2_71115981	chr9_17066511	chr10_73342979
	chr1_37160185	chr2_71115994	chr9_25913756	chr10_75541665
	chr1_37221183	chr2_71116036	chr9_27529819	chr10_79291348
	chr1_37945273	chr2_71116047	chr9_35106525	chr10_79507558
	chr1_37945390	chr2_71116130	chr9_35128885	chr10_81267248
	chr1_37945402	chr2_71116226	chr9_35646957	chr10_86088331
	chr1_37945414	chr2_71116233	chr9_36562993	chr10_91352965
	chr1_37990226	chr2_71116271	chr9_37029367	chr10_91879830
	chr1_38186094	chr2_71116334	chr9_38324830	chr10_95008876
	chr1_38186114	chr2_71125240	chr9_79627151	chr10_101287609
	chr1_38247760	chr2_71503860	chr9_85046302	chr10_102974840
	chr1_38461776	chr2_71503875	chr9_87055447	chr10_104419234
	chr1_38461793	chr2_71503883	chr9_87142346	chr10_105218254
	chr1_38551649	chr2_72371271	chr9_88556328	chr10_111682934
	chr1_38551655	chr2_72373572	chr9_92263348	chr10_118387022
	chr1_38758034	chr2_73147241	chr9_92997144	chr10_119000527
	chr1_39027660	chr2_73147285	chr9_94935622	chr10_120965995
	chr1_39975589	chr2_73147559	chr9_95883845	chr10_121481294
	chr1_40047841	chr2_73147571	chr9_95895411	chr10_123733962
	chr1_40098602	chr2_73147582	chr9_96721511	chr10_124772184
	chr1_40098923	chr2_73147595	chr9_99212219	chr10_125851569
	chr1_40098963	chr2_73147607	chr9_99983930	chr10_126267685
	chr1_40388257	chr2_73147798	chr9_101017990	chr10_126480381
	chr1_40422027	chr2_73147816	chr9_105876750	chr10_127584375
	chr1_40426180	chr2_73152232	chr9_107730550	chr10_127584519
	chr1_40550734	chr2_73430145	chr9_112094640	chr10_130009440
	chr1_40724658	chr2_73430338	chr9_116225857	chr10_131265852
	chr1_40782279	chr2_73430345	chr9_116346235	chr10_131694779
	chr1_41023229	chr2_73496422	chr9_117034220	chr10_131819495
	chr1_41091611	chr2_73496733	chr9_117064559	chr10_132177400
	chr1_41119404	chr2_73496767	chr9_120111419	chr10_134000130
	chr1_41296805	chr2_73496798	chr9_124906456	chr10_134016395
	chr1_41296809	chr2_73519343	chr9_128970011	chr10_134222645
	chr1_41845592	chr2_73519482	chr9_128998241	chr10_134371954
	chr1_41861872	chr2_73519502	chr9_129455586	chr10_134639530
	chr1_41962079	chr2_73520867	chr9_130513912	chr10_134912313
	chr1_41962100	chr2_73520937	chr9_130661604	chr10_134974555
	chr1_41962102	chr2_74726493	chr9_130693071	chr10_135040985
	chr1_41962210	chr2_74726710	chr9_130761337	chr10_135186980
	chr1_42048156	chr2_74726716	chr9_130768410	chr10_135192465
	chr1_42193323	chr2_74726894	chr9_131418940	chr11_654042
	chr1_42618939	chr2_74742664	chr9_131493139	chr11_654090
	chr1_42743234	chr2_74742677	chr9_132811854	chr11_727452
	chr1_43352590	chr2_74742714	chr9_133302975	chr11_859011
	chr1_43352652	chr2_74743764	chr9_133767749	chr11_897981
	chr1_43353188	chr2_74743792	chr9_133771600	chr11_1080543
	chr1_43533643	chr2_74875227	chr9_134228915	chr11_1403037
	chr1_43623383	chr2_74875263	chr9_135862983	chr11_1412075
	chr1_43625492	chr2_74875354	chr9_136365074	chr11_1857242
	chr1_43694108	chr2_74875372	chr9_137582724	chr11_1870312
	chr1_43701752	chr2_74875406	chr9_137592060	chr11_2583752
	chr1_43789024	chr2_75185699	chr9_137996711	chr11_2828525
	chr1_44031837	chr2_75185775	chr9_137997487	chr11_2943114
	chr1_44031861	chr2_75185778	chr9_138388694	chr11_3131373
	chr1_44463309	chr2_80529964	chr9_138562789	chr11_3150391
	chr1_44967156	chr2_87015975	chr9_138591501	chr11_7273981
	chr1_45009266	chr2_87015977	chr9_138662961	chr11_7687160
	chr1_45250148	chr2_87015987	chr9_138967151	chr11_8704457
	chr1_45250205	chr2_87016129	chr9_138967210	chr11_10503736
	chr1_45250220	chr2_87016549	chr9_139038107	chr11_11642691
	chr1_45250258	chr2_87016561	chr9_139155501	chr11_11643816
	chr1_45259997	chr2_87016636	chr9_139252494	chr11_18656431
	chr1_45270669	chr2_87016720	chr9_139253274	chr11_33453509
	chr1_45309443	chr2_87016727	chr9_139261933	chr11_44117408
	chr1_45656923	chr2_87088956	chr9_139302200	chr11_44598081
	chr1_45854493	chr2_87088984	chr9_139330700	chr11_44601114
	chr1_46215438	chr2_88469819	chr9_139399640	chr11_46917500
	chr1_46632465	chr2_88470053	chr9_139404895	chr11_46934369
	chr1_46807646	chr2_88470070	chr9_139420025	chr11_49873790
	chr1_46967077	chr2_88470080	chr9_139522734	chr11_59840837
	chr1_47013387	chr2_88583840	chr9_139539103	chr11_60776306
	chr1_47220077	chr2_88650257	chr9_139733746	chr11_63767249
	chr1_47311985	chr2_88650281	chr9_139780498	chr11_63815822
	chr1_47329048	chr2_88650317	chr9_139837989	chr11_64084741
	chr1_47685403	chr2_88752322	chr9_139863776	chr11_64136591
	chr1_47703528	chr2_89064604	chr9_139863909	chr11_64790138
	chr1_47962356	chr2_89064626	chr9_139925926	chr11_65625190
	chr1_48142962	chr2_89064665	chr9_139927181	chr11_66008469
	chr1_52485281	chr2_89064683	chr9_140024083	chr11_66233944
	chr1_52561846	chr2_89064708	chr9_140249826	chr11_68025179
	chr1_53370755	chr2_89064806	chr9_140374755	chr11_69456900
	chr1_53539814	chr2_89065134	chr9_140392615	chr11_69794910
	chr1_53539876	chr2_90413435	chr9_140446500	chr11_69805712
	chr1_53556540	chr2_90413447	chr9_140683597	chr11_70097941
	chr1_53910504	chr2_90413467	chr9_141008347	chr11_70278251
	chr1_53923074	chr2_90413547	chr10_835542	chr11_70453224
	chr1_53948625	chr2_90413550	chr10_1251022	chr11_71352091
	chr1_53948658	chr2_90413553	chr10_7637709	chr11_71934729
	chr1_53948664	chr2_90413839	chr10_20691568	chr11_75237004
	chr1_53998034	chr2_90413863	chr10_27547760	chr11_95522711
	chr1_54072460	chr2_90413907	chr10_33365246	chr11_107047996
	chr1_54587035	chr2_90413917	chr10_35084200	chr11_111413465
	chr1_54879596	chr2_90413979	chr10_38952461	chr11_111784923
	chr1_54944076	chr2_90414000	chr10_50343204	chr11_112834110
	chr1_55008319	chr2_90414009	chr10_50605313	chr11_114270873
	chr1_55067038	chr2_90414012	chr10_51828181	chr11_116643435
	chr1_55075351	chr2_90449603	chr10_70677507	chr11_117666713
	chr1_55105408	chr2_91634988	chr10_73079443	chr11_118965047
	chr1_55136676	chr2_91635021	chr10_74061714	chr11_119047165
	chr1_55148466	chr2_91635026	chr10_80955239	chr11_119216504
	chr1_57015717	chr2_91635043	chr10_80955247	chr11_124823949
	chr1_58640910	chr2_95401409	chr10_80955354	chr11_125757917
	chr1_59369409	chr2_95401483	chr10_81954809	chr11_126225451
	chr1_59369430	chr2_95401487	chr10_82574039	chr11_131524316
	chr1_59369459	chr2_95522763	chr10_83069254	chr11_133821261
	chr1_59369582	chr2_95522779	chr10_88125834	chr11_134632880
	chr1_61508579	chr2_95522917	chr10_88438999	chr12_1059429
	chr1_61508616	chr2_95523096	chr10_89189204	chr12_1927266
	chr1_61508706	chr2_102759115	chr10_94355950	chr12_3239921
	chr1_61508718	chr2_102759175	chr10_97320445	chr12_3385559
	chr1_61508926	chr2_102759334	chr10_99688730	chr12_3386272
	chr1_61508940	chr2_102759411	chr10_102505170	chr12_6581804
	chr1_61509077	chr2_105480464	chr10_104162970	chr12_6809318
	chr1_61517791	chr2_105480481	chr10_105316528	chr12_8374811
	chr1_62793466	chr2_105480503	chr10_105423908	chr12_8443160
	chr1_62793475	chr2_105480577	chr10_111685500	chr12_12225207
	chr1_64970856	chr2_105484001	chr10_118927869	chr12_21827183
	chr1_65721718	chr2_105484057	chr10_122610926	chr12_25057416
	chr1_66177504	chr2_105484069	chr10_124902596	chr12_25086977
	chr1_67324108	chr2_105484139	chr10_126185415	chr12_26992160
	chr1_69329621	chr2_105484185	chr10_126883604	chr12_29936799
	chr1_69861124	chr2_105484227	chr10_128039386	chr12_32488241
	chr1_71066779	chr2_105484231	chr10_129457102	chr12_33049929
	chr1_71094919	chr2_106682195	chr10_133920936	chr12_34362474
	chr1_71095033	chr2_107103881	chr10_134066787	chr12_42505111
	chr1_72460103	chr2_107103940	chr10_134281095	chr12_44169964
	chr1_72910447	chr2_107200939	chr10_134559308	chr12_49024697
	chr1_72983406	chr2_108602975	chr10_134624224	chr12_50677433
	chr1_73004519	chr2_108603001	chr10_134884444	chr12_51632506
	chr1_73222568	chr2_108603061	chr10_134884515	chr12_53108327
	chr1_73222592	chr2_108603064	chr10_135031507	chr12_53715378
	chr1_73222607	chr2_108603188	chr10_135394224	chr12_54346985
	chr1_73448809	chr2_110372462	chr11_190226	chr12_56324439
	chr1_74967422	chr2_110372492	chr11_378363	chr12_57602815
	chr1_75579788	chr2_111490172	chr11_433866	chr12_57985204
	chr1_75801999	chr2_111490308	chr11_489537	chr12_62404147
	chr1_75985130	chr2_111490315	chr11_500055	chr12_70595320
	chr1_76308474	chr2_111490317	chr11_517038	chr12_71003873
	chr1_76662275	chr2_111490326	chr11_551234	chr12_74952557
	chr1_77803798	chr2_111490363	chr11_885479	chr12_80701293
	chr1_79735831	chr2_111490370	chr11_1014834	chr12_83122624
	chr1_79735848	chr2_111490382	chr11_1276661	chr12_89804182
	chr1_79735896	chr2_111490388	chr11_1393384	chr12_102483399
	chr1_79735997	chr2_114034413	chr11_1595788	chr12_107711934
	chr1_79859198	chr2_115918906	chr11_1650079	chr12_107712028
	chr1_80059994	chr2_115918914	chr11_1874266	chr12_108956433
	chr1_80144086	chr2_115919443	chr11_1876186	chr12_110031168
	chr1_80378219	chr2_115919447	chr11_1890820	chr12_110206468
	chr1_80378224	chr2_115919460	chr11_1943119	chr12_110207171
	chr1_80604095	chr2_115919464	chr11_1989882	chr12_112280480
	chr1_81504938	chr2_115919484	chr11_1998030	chr12_114922944
	chr1_84819262	chr2_115919495	chr11_2198665	chr12_117175954
	chr1_85945057	chr2_115919499	chr11_2278937	chr12_121079153
	chr1_85945077	chr2_115919526	chr11_2454099	chr12_124890212
	chr1_86228993	chr2_115919757	chr11_2625061	chr12_125016294
	chr1_89594096	chr2_115919950	chr11_2769172	chr12_125227319
	chr1_92026651	chr2_115919954	chr11_4208894	chr12_130645364
	chr1_92026667	chr2_115919985	chr11_4208905	chr12_130889103
	chr1_94204029	chr2_118617317	chr11_4439721	chr12_131571990
	chr1_94566583	chr2_118617531	chr11_8704401	chr12_132166293
	chr1_95848843	chr2_118982189	chr11_9417075	chr12_132315020
	chr1_96591470	chr2_118982191	chr11_12020616	chr12_133018049
	chr1_96917086	chr2_118982214	chr11_14995338	chr12_133019886
	chr1_98311405	chr2_119591526	chr11_15064505	chr12_133282352
	chr1_101791626	chr2_119592180	chr11_17756350	chr13_19239352
	chr1_101791639	chr2_119592182	chr11_44023860	chr13_19518228
	chr1_101935938	chr2_119592224	chr11_44478646	chr13_20686071
	chr1_102623389	chr2_119592235	chr11_45944161	chr13_20720140
	chr1_103076678	chr2_119592241	chr11_47870087	chr13_22033140
	chr1_103233068	chr2_119593023	chr11_60700950	chr13_24734808
	chr1_103319594	chr2_119600910	chr11_60701986	chr13_25201387
	chr1_103319603	chr2_119600927	chr11_61129374	chr13_25319906
	chr1_103417188	chr2_119600965	chr11_61583408	chr13_27979108
	chr1_103436206	chr2_119606517	chr11_61659055	chr13_30717105
	chr1_103517125	chr2_119606603	chr11_62380027	chr13_33295822
	chr1_103517135	chr2_119606631	chr11_63824475	chr13_36872048
	chr1_104531595	chr2_119606646	chr11_63849329	chr13_40229890
	chr1_104760139	chr2_119607828	chr11_65819551	chr13_40955899
	chr1_104760144	chr2_119607840	chr11_66313675	chr13_43069998
	chr1_104760185	chr2_119607848	chr11_67244644	chr13_65884948
	chr1_105264837	chr2_119610376	chr11_67351296	chr13_67135415
	chr1_105808426	chr2_119610380	chr11_67594047	chr13_79694063
	chr1_106095900	chr2_119610415	chr11_67786355	chr13_98197864
	chr1_106255492	chr2_119610422	chr11_69277283	chr13_98197867
	chr1_107830023	chr2_119610424	chr11_69402915	chr13_98197884
	chr1_107979411	chr2_119610436	chr11_69636664	chr13_99228719
	chr1_109806855	chr2_119610443	chr11_69678792	chr13_99404601
	chr1_110199429	chr2_119610450	chr11_69951982	chr13_104266469
	chr1_110522064	chr2_119614482	chr11_70092632	chr13_107570051
	chr1_110883275	chr2_119614520	chr11_70309742	chr13_112609879
	chr1_110883915	chr2_119614524	chr11_70589962	chr13_113000664
	chr1_110884095	chr2_119615167	chr11_70857827	chr13_113689238
	chr1_110884104	chr2_119616560	chr11_72525111	chr13_114313493
	chr1_111146564	chr2_119616562	chr11_73054262	chr13_114521563
	chr1_111436069	chr2_119616568	chr11_76293924	chr13_114542942
	chr1_111519910	chr2_119616639	chr11_77920456	chr13_114741241
	chr1_112058221	chr2_119616651	chr11_77920562	chr13_114784121
	chr1_112058236	chr2_119616686	chr11_78590379	chr13_114909363
	chr1_112437271	chr2_119616794	chr11_93681140	chr14_20567469
	chr1_112438721	chr2_119617208	chr11_100507046	chr14_21493767
	chr1_112933250	chr2_119915060	chr11_101518406	chr14_21690789
	chr1_112933292	chr2_119915603	chr11_109964186	chr14_31343611
	chr1_112933335	chr2_119915647	chr11_117103414	chr14_36003074
	chr1_114176104	chr2_119915674	chr11_117406110	chr14_50065716
	chr1_114749158	chr2_119916122	chr11_119218930	chr14_50863509
	chr1_115828808	chr2_119916137	chr11_119879327	chr14_55816560
	chr1_116087935	chr2_119916230	chr11_120857141	chr14_55921994
	chr1_117150656	chr2_119916254	chr11_123065730	chr14_59597407
	chr1_117150686	chr2_119916304	chr11_123185905	chr14_65878807
	chr1_117257571	chr2_119916375	chr11_129939471	chr14_70944300
	chr1_117268171	chr2_119916386	chr11_133030839	chr14_73989388
	chr1_118165602	chr2_120281719	chr11_133801261	chr14_74318672
	chr1_118165662	chr2_120281731	chr11_133817332	chr14_77241392
	chr1_118165694	chr2_120281739	chr12_2023168	chr14_77349654
	chr1_118599724	chr2_120281742	chr12_3438710	chr14_77492890
	chr1_120377779	chr2_120281782	chr12_3982475	chr14_84865823
	chr1_120413968	chr2_120281785	chr12_4671489	chr14_87687786
	chr1_142616196	chr2_120281798	chr12_6273591	chr14_93799220
	chr1_142623727	chr2_120281846	chr12_6388101	chr14_95827079
	chr1_142623796	chr2_120281859	chr12_6961239	chr14_97129531
	chr1_142635134	chr2_120281972	chr12_6982405	chr14_100020624
	chr1_142635157	chr2_120281987	chr12_9479317	chr14_100039506
	chr1_143121895	chr2_120282020	chr12_12718786	chr14_101664315
	chr1_143122659	chr2_124782272	chr12_13288845	chr14_103236959
	chr1_143122670	chr2_127729800	chr12_18193220	chr14_104365309
	chr1_143131323	chr2_130737466	chr12_19967624	chr14_104630710
	chr1_143131396	chr2_130750939	chr12_22846383	chr14_104830428
	chr1_143276790	chr2_130970940	chr12_29539564	chr14_105102431
	chr1_143277775	chr2_131010623	chr12_31077689	chr14_105344872
	chr1_143278815	chr2_131010720	chr12_31224557	chr14_105348012
	chr1_143467535	chr2_131089947	chr12_31837606	chr14_105349877
	chr1_143542669	chr2_131673854	chr12_34364592	chr14_105418391
	chr1_143543032	chr2_131674006	chr12_34496034	chr14_105715515
	chr1_143543036	chr2_131674056	chr12_38710583	chr14_105992870
	chr1_145514998	chr2_131674090	chr12_42326408	chr14_106366543
	chr1_146533601	chr2_132121506	chr12_42877366	chr14_106598077
	chr1_146600710	chr2_132182514	chr12_46943221	chr14_106659304
	chr1_147190289	chr2_132182563	chr12_48195873	chr14_107034920
	chr1_147241435	chr2_132182980	chr12_48577789	chr15_21381261
	chr1_147263479	chr2_132218474	chr12_48914755	chr15_29428440
	chr1_147263581	chr2_132218483	chr12_52242066	chr15_29452178
	chr1_148891138	chr2_132218558	chr12_52352300	chr15_30655283
	chr1_148929710	chr2_132218561	chr12_52981442	chr15_34310695
	chr1_148929820	chr2_132218580	chr12_53107964	chr15_34875150
	chr1_148929873	chr2_132559348	chr12_56345807	chr15_40367272
	chr1_148930826	chr2_132559350	chr12_56887782	chr15_40544531
	chr1_149069927	chr2_132559376	chr12_56890668	chr15_41444258
	chr1_150131407	chr2_132559391	chr12_57189715	chr15_42103822
	chr1_150455093	chr2_133012497	chr12_62996647	chr15_46791836
	chr1_150455203	chr2_133014304	chr12_64237644	chr15_60884593
	chr1_150522037	chr2_133014624	chr12_65515081	chr15_65593468
	chr1_150522077	chr2_133014735	chr12_70698926	chr15_69268313
	chr1_150522112	chr2_133014784	chr12_92800592	chr15_70316753
	chr1_150523717	chr2_133014822	chr12_94533838	chr15_72410284
	chr1_150689331	chr2_133014922	chr12_103889715	chr15_72410434
	chr1_150709829	chr2_133014947	chr12_107296041	chr15_74428720
	chr1_150849536	chr2_133014953	chr12_107799369	chr15_78012687
	chr1_150849559	chr2_133014967	chr12_109660490	chr15_78473017
	chr1_150893519	chr2_133014975	chr12_110270032	chr15_79237180
	chr1_150898197	chr2_133062284	chr12_111731275	chr15_79724868
	chr1_150951765	chr2_135476051	chr12_111844217	chr15_80215601
	chr1_151371481	chr2_135476096	chr12_114347676	chr15_83735926
	chr1_151371490	chr2_135476181	chr12_117098735	chr15_85277887
	chr1_151445961	chr2_135476189	chr12_120811065	chr15_85882040
	chr1_151446066	chr2_137523397	chr12_120884570	chr15_90931363
	chr1_151812267	chr2_137523419	chr12_123975756	chr15_91478453
	chr1_151812503	chr2_137523443	chr12_124033364	chr15_91515489
	chr1_152053618	chr2_137523447	chr12_124670553	chr15_93616014
	chr1_152082094	chr2_137523466	chr12_124822880	chr15_93975944
	chr1_152192762	chr2_137523473	chr12_124873569	chr15_98971836
	chr1_152280133	chr2_137523498	chr12_124912750	chr15_100332807
	chr1_152280503	chr2_150177277	chr12_125242855	chr15_101330097
	chr1_152285877	chr2_154334789	chr12_125412470	chr15_101603602
	chr1_152285911	chr2_154334977	chr12_126346050	chr16_418462
	chr1_153161379	chr2_154728058	chr12_127645633	chr16_624100
	chr1_153187806	chr2_155555942	chr12_130964196	chr16_661080
	chr1_153204461	chr2_155555972	chr12_131356862	chr16_706066
	chr1_153313034	chr2_157185593	chr12_131418492	chr16_711803
	chr1_153370370	chr2_157186017	chr12_131704321	chr16_756907
	chr1_153372366	chr2_160918519	chr12_132554212	chr16_924515
	chr1_153400904	chr2_160918551	chr12_132609845	chr16_1024588
	chr1_153419425	chr2_160918560	chr12_132617296	chr16_1048795
	chr1_154475829	chr2_162275462	chr12_132698423	chr16_1219758
	chr1_154475834	chr2_162283698	chr12_132869069	chr16_1235707
	chr1_154493337	chr2_162283705	chr12_132886854	chr16_1333562
	chr1_154502615	chr2_162283728	chr12_132918403	chr16_1364641
	chr1_154644797	chr2_166650930	chr12_132930046	chr16_1368517
	chr1_154644804	chr2_171676827	chr12_132980281	chr16_1458380
	chr1_154699263	chr2_171678268	chr12_133143531	chr16_1514746
	chr1_154699318	chr2_171678946	chr12_133148518	chr16_1559398
	chr1_154850123	chr2_171678981	chr12_133182817	chr16_1560111
	chr1_155015947	chr2_171679657	chr13_19879736	chr16_1601816
	chr1_155043777	chr2_171679675	chr13_20532420	chr16_2014424
	chr1_155043783	chr2_171679746	chr13_20702061	chr16_2206178
	chr1_155043850	chr2_171679769	chr13_23716374	chr16_2222802
	chr1_155043861	chr2_171679780	chr13_27883245	chr16_2264343
	chr1_155098708	chr2_171680068	chr13_28000282	chr16_2278508
	chr1_155099324	chr2_172946240	chr13_28195526	chr16_2335195
	chr1_155113566	chr2_172948069	chr13_28534916	chr16_2349940
	chr1_155182208	chr2_172948073	chr13_29192934	chr16_2984496
	chr1_155263076	chr2_172948090	chr13_30169192	chr16_3200843
	chr1_155263079	chr2_172948093	chr13_41345320	chr16_4068543
	chr1_155295095	chr2_172948167	chr13_41635301	chr16_9832298
	chr1_155295267	chr2_172951551	chr13_48891835	chr16_11400696
	chr1_155295296	chr2_172951951	chr13_53024435	chr16_11439679
	chr1_155828775	chr2_172952906	chr13_57474827	chr16_11541895
	chr1_155912482	chr2_172952997	chr13_67804582	chr16_12280905
	chr1_155959020	chr2_172953057	chr13_69099044	chr16_12694233
	chr1_156183863	chr2_172953102	chr13_69286492	chr16_15842008
	chr1_156183895	chr2_172953117	chr13_73669106	chr16_16981995
	chr1_156186625	chr2_172953127	chr13_75821294	chr16_17228367
	chr1_156186640	chr2_172955510	chr13_76055012	chr16_20355650
	chr1_156211379	chr2_172955514	chr13_95248566	chr16_27215557
	chr1_156211392	chr2_172964860	chr13_98197881	chr16_29324765
	chr1_156212663	chr2_172965210	chr13_100624288	chr16_29874201
	chr1_156268790	chr2_172965255	chr13_101179291	chr16_31054039
	chr1_156357905	chr2_172965286	chr13_110951487	chr16_34378373
	chr1_156358059	chr2_172965288	chr13_111122856	chr16_34777986
	chr1_156358066	chr2_172965837	chr13_111719888	chr16_49889113
	chr1_156358155	chr2_172966235	chr13_112135794	chr16_54321370
	chr1_156358198	chr2_172966269	chr13_112726797	chr16_57149978
	chr1_156358204	chr2_172966308	chr13_112758986	chr16_57219613
	chr1_156358269	chr2_172966347	chr13_113242456	chr16_58519120
	chr1_156358413	chr2_172966403	chr13_113547246	chr16_66514696
	chr1_156358452	chr2_172966521	chr13_113702229	chr16_67840416
	chr1_156358458	chr2_172966541	chr13_113819947	chr16_68383023
	chr1_156358490	chr2_175196011	chr13_114775133	chr16_73600352
	chr1_156628378	chr2_175201629	chr13_114791465	chr16_75182353
	chr1_156676532	chr2_175201632	chr13_114791467	chr16_79373169
	chr1_156676552	chr2_175201647	chr13_114791469	chr16_79526169
	chr1_156786617	chr2_175201673	chr13_114867087	chr16_79603790
	chr1_156786643	chr2_175201842	chr14_24740763	chr16_81929378
	chr1_156874217	chr2_175201850	chr14_24768966	chr16_82203710
	chr1_157059642	chr2_175201984	chr14_31876050	chr16_82203767
	chr1_157249186	chr2_175202020	chr14_32170146	chr16_84233020
	chr1_157258369	chr2_175202117	chr14_33407292	chr16_84840172
	chr1_157490506	chr2_175202122	chr14_37641878	chr16_84841883
	chr1_157490514	chr2_175202311	chr14_42582835	chr16_85235753
	chr1_157500259	chr2_175202317	chr14_43046371	chr16_85570571
	chr1_157500307	chr2_175202321	chr14_46104162	chr16_85626107
	chr1_157895436	chr2_175202341	chr14_50100374	chr16_86998611
	chr1_157948664	chr2_175202345	chr14_52635129	chr16_87426666
	chr1_157948734	chr2_175205064	chr14_56047781	chr16_87904225
	chr1_157948755	chr2_175205110	chr14_59300656	chr16_88143933
	chr1_157948802	chr2_175205116	chr14_59950605	chr16_88163907
	chr1_157948816	chr2_175205242	chr14_60286562	chr16_88237802
	chr1_157948893	chr2_175205270	chr14_60558679	chr16_88378292
	chr1_157948916	chr2_175595073	chr14_64010406	chr16_88384637
	chr1_157948982	chr2_175595075	chr14_65855232	chr16_88443747
	chr1_158317846	chr2_176931886	chr14_73720685	chr16_88457668
	chr1_158318136	chr2_176931958	chr14_75422265	chr16_88728902
	chr1_158366859	chr2_176932046	chr14_75923157	chr16_88821708
	chr1_158366879	chr2_176932049	chr14_76027854	chr16_88909094
	chr1_158366894	chr2_176932392	chr14_76452459	chr16_88994656
	chr1_158753788	chr2_176932438	chr14_76819365	chr16_89261482
	chr1_159435813	chr2_176932458	chr14_76843404	chr16_89323924
	chr1_159435914	chr2_176932484	chr14_76861584	chr16_89687811
	chr1_159773496	chr2_176936305	chr14_77788251	chr16_89723869
	chr1_159899640	chr2_176936436	chr14_81893773	chr16_89786949
	chr1_159900160	chr2_176944771	chr14_82449864	chr16_89799950
	chr1_160255433	chr2_176944830	chr14_89494302	chr16_89832848
	chr1_160255456	chr2_176944855	chr14_94247413	chr16_89895468
	chr1_160255578	chr2_176945031	chr14_94928497	chr17_1038000
	chr1_161223436	chr2_176945047	chr14_95623219	chr17_1552055
	chr1_161223491	chr2_176945072	chr14_96001466	chr17_2591939
	chr1_161563339	chr2_176945132	chr14_96567010	chr17_2715373
	chr1_161617065	chr2_176945351	chr14_96829302	chr17_3512459
	chr1_163063502	chr2_176945570	chr14_98755893	chr17_4642813
	chr1_163904229	chr2_176945580	chr14_99365963	chr17_4693286
	chr1_164811058	chr2_176945582	chr14_99366011	chr17_6679643
	chr1_165271450	chr2_176945585	chr14_100784970	chr17_7077641
	chr1_166575009	chr2_176945604	chr14_100795630	chr17_7141140
	chr1_166853278	chr2_176945679	chr14_100795662	chr17_7452542
	chr1_166853290	chr2_176945747	chr14_101349764	chr17_7518511
	chr1_169025062	chr2_176945761	chr14_102359127	chr17_9175633
	chr1_170927066	chr2_176945877	chr14_102983468	chr17_13943829
	chr1_171953594	chr2_176946788	chr14_103354183	chr17_15164809
	chr1_172820597	chr2_176947061	chr14_103697532	chr17_16395474
	chr1_173043191	chr2_176947088	chr14_103699161	chr17_17123132
	chr1_176317681	chr2_176947118	chr14_103812425	chr17_17529606
	chr1_176317896	chr2_176947137	chr14_104029448	chr17_18552359
	chr1_176382367	chr2_176947200	chr14_104160112	chr17_21561837
	chr1_177663705	chr2_176947670	chr14_104642766	chr17_21909342
	chr1_177781996	chr2_176947764	chr14_104983420	chr17_30367395
	chr1_178460391	chr2_176948153	chr14_105011924	chr17_33522245
	chr1_178462661	chr2_176948156	chr14_105064457	chr17_36905483
	chr1_179388375	chr2_176948177	chr14_105118441	chr17_38699009
	chr1_179555946	chr2_176956643	chr14_105877549	chr17_39553546
	chr1_179751207	chr2_176956666	chr14_105994458	chr17_40818450
	chr1_180228729	chr2_176957306	chr14_106321912	chr17_41742853
	chr1_180922806	chr2_176957719	chr14_106332180	chr17_43333125
	chr1_180923106	chr2_176957725	chr14_107041881	chr17_44344375
	chr1_180923137	chr2_176957815	chr15_22545189	chr17_45287504
	chr1_180923142	chr2_176957881	chr15_28460081	chr17_46724911
	chr1_181071070	chr2_176957884	chr15_28702188	chr17_47022270
	chr1_181104378	chr2_176958172	chr15_29418520	chr17_47338083
	chr1_181104387	chr2_176958174	chr15_31184237	chr17_48546231
	chr1_182569399	chr2_176958208	chr15_34310600	chr17_48681859
	chr1_182807728	chr2_176964151	chr15_41099819	chr17_53315915
	chr1_182807750	chr2_176964168	chr15_43368439	chr17_54776791
	chr1_182807810	chr2_176964769	chr15_47476883	chr17_55123748
	chr1_183266678	chr2_176964805	chr15_52122172	chr17_61524097
	chr1_184122438	chr2_176964834	chr15_54051807	chr17_64146638
	chr1_184122441	chr2_176964865	chr15_55705358	chr17_64954456
	chr1_184122514	chr2_176964930	chr15_55738664	chr17_66193316
	chr1_185287167	chr2_176964969	chr15_57680662	chr17_70754975
	chr1_185663008	chr2_176965003	chr15_58782570	chr17_72314398
	chr1_186231071	chr2_176965140	chr15_60690152	chr17_72772288
	chr1_186889159	chr2_176965186	chr15_60993837	chr17_72956123
	chr1_186889171	chr2_176965256	chr15_63340292	chr17_72958999
	chr1_188452161	chr2_176969624	chr15_63449680	chr17_73149966
	chr1_188452182	chr2_176969674	chr15_65117822	chr17_73874070
	chr1_188452220	chr2_176969677	chr15_70542958	chr17_73901293
	chr1_188932028	chr2_176969726	chr15_74889298	chr17_74379419
	chr1_188932060	chr2_176972554	chr15_76470165	chr17_74519373
	chr1_191088729	chr2_176972583	chr15_77892423	chr17_74913881
	chr1_193030941	chr2_176972617	chr15_78025093	chr17_74919962
	chr1_194151233	chr2_176972685	chr15_78090609	chr17_75243233
	chr1_195671753	chr2_176972695	chr15_78730591	chr17_75278856
	chr1_196463688	chr2_176972701	chr15_79823291	chr17_77674202
	chr1_196463722	chr2_176973180	chr15_81410906	chr17_77690088
	chr1_197896778	chr2_176973209	chr15_84953560	chr17_77916892
	chr1_198648886	chr2_176973277	chr15_85177296	chr17_78079643
	chr1_199226773	chr2_176973525	chr15_88939017	chr17_78896762
	chr1_199958256	chr2_176973578	chr15_90198305	chr17_78919558
	chr1_199995470	chr2_176973754	chr15_90368438	chr17_79084347
	chr1_200226511	chr2_176976841	chr15_90389821	chr17_79098303
	chr1_201182608	chr2_176976907	chr15_90679859	chr17_79166669
	chr1_201195160	chr2_176977892	chr15_90776731	chr17_79224126
	chr1_201195213	chr2_176979755	chr15_90776983	chr17_79427257
	chr1_201224245	chr2_176979781	chr15_94335575	chr17_79903958
	chr1_201244339	chr2_176979788	chr15_96884578	chr17_80048159
	chr1_201331643	chr2_176979797	chr15_96978883	chr17_80258986
	chr1_201618696	chr2_176980826	chr15_98965468	chr17_80477522
	chr1_201618769	chr2_176980837	chr15_100473393	chr17_80982691
	chr1_201619110	chr2_176981020	chr15_101304166	chr18_111777
	chr1_201619219	chr2_176981032	chr15_101418636	chr18_5950113
	chr1_201619224	chr2_176981232	chr15_101938808	chr18_10032805
	chr1_201619475	chr2_176981237	chr16_334889	chr18_12703192
	chr1_201619482	chr2_176981246	chr16_337691	chr18_31158955
	chr1_201619493	chr2_176981255	chr16_427656	chr18_33370736
	chr1_201619584	chr2_176981264	chr16_447366	chr18_33670582
	chr1_202143139	chr2_176981298	chr16_583813	chr18_46373462
	chr1_202588338	chr2_176982509	chr16_632073	chr18_59992997
	chr1_202619158	chr2_176986531	chr16_632138	chr18_60482679
	chr1_202630024	chr2_176986535	chr16_705919	chr18_60903978
	chr1_202896878	chr2_176987316	chr16_778158	chr18_71961385
	chr1_202955854	chr2_176987663	chr16_896724	chr18_72265649
	chr1_203244055	chr2_176987667	chr16_1048863	chr18_73572245
	chr1_203259852	chr2_176987711	chr16_1071584	chr18_74097030
	chr1_203595092	chr2_176987804	chr16_1075240	chr18_74799715
	chr1_203595126	chr2_176987946	chr16_1081916	chr18_76709587
	chr1_204721443	chr2_176987958	chr16_1120422	chr18_77240065
	chr1_204974555	chr2_176987970	chr16_1132015	chr18_77286227
	chr1_205011154	chr2_176988011	chr16_1153878	chr18_77364449
	chr1_205198513	chr2_176988064	chr16_1234351	chr18_77483914
	chr1_205228799	chr2_176988085	chr16_1235638	chr18_77918399
	chr1_205313121	chr2_176988105	chr16_1236758	chr19_539902
	chr1_205313479	chr2_176988158	chr16_1236863	chr19_613307
	chr1_205473559	chr2_176988734	chr16_1245784	chr19_804642
	chr1_205505917	chr2_176993046	chr16_1261328	chr19_871221
	chr1_206741989	chr2_176993059	chr16_1295355	chr19_913047
	chr1_207263382	chr2_176994399	chr16_1327434	chr19_920169
	chr1_207263398	chr2_176994411	chr16_1458013	chr19_938708
	chr1_207263484	chr2_176994424	chr16_1502857	chr19_986273
	chr1_207513871	chr2_176994426	chr16_1505369	chr19_1110656
	chr1_207612861	chr2_176994454	chr16_1552761	chr19_1120272
	chr1_207622299	chr2_176994459	chr16_1876775	chr19_1253250
	chr1_209974655	chr2_176994688	chr16_2009697	chr19_1307399
	chr1_210053086	chr2_176994738	chr16_2034069	chr19_1316008
	chr1_210053113	chr2_176994832	chr16_2270535	chr19_1402335
	chr1_210939297	chr2_176994853	chr16_2390745	chr19_1497761
	chr1_211688020	chr2_176994864	chr16_2962038	chr19_1619332
	chr1_212071835	chr2_176994890	chr16_3165158	chr19_1817942
	chr1_212687094	chr2_176994905	chr16_3232667	chr19_1941120
	chr1_212687466	chr2_176994909	chr16_3295066	chr19_1948089
	chr1_213089937	chr2_176994911	chr16_4674954	chr19_1981549
	chr1_213592157	chr2_176994944	chr16_4738359	chr19_2240039
	chr1_213697397	chr2_176994961	chr16_4897735	chr19_2343629
	chr1_213777059	chr2_176994986	chr16_8881806	chr19_2353367
	chr1_213946008	chr2_176995021	chr16_9248436	chr19_2926854
	chr1_214280791	chr2_176995055	chr16_9444102	chr19_2977361
	chr1_214537902	chr2_177014488	chr16_11430183	chr19_3113304
	chr1_217263805	chr2_177014493	chr16_14989420	chr19_3116307
	chr1_218139879	chr2_177014518	chr16_15084044	chr19_3557565
	chr1_219347152	chr2_177014541	chr16_15743952	chr19_3693277
	chr1_219347263	chr2_177017193	chr16_15951210	chr19_3775118
	chr1_219347295	chr2_177017211	chr16_16457697	chr19_3960020
	chr1_220636383	chr2_177017251	chr16_17871025	chr19_4033613
	chr1_220640203	chr2_177017270	chr16_19729753	chr19_4033718
	chr1_220959654	chr2_177023799	chr16_23079500	chr19_4198462
	chr1_220959665	chr2_177024294	chr16_24892775	chr19_4259399
	chr1_220959686	chr2_177025196	chr16_27234679	chr19_4453229
	chr1_220960462	chr2_177025376	chr16_27852273	chr19_4503169
	chr1_222318939	chr2_177027835	chr16_29118679	chr19_6669933
	chr1_223290574	chr2_177028621	chr16_29322375	chr19_6688268
	chr1_226518582	chr2_177029662	chr16_29324046	chr19_6696698
	chr1_227070599	chr2_177029673	chr16_30529034	chr19_7543615
	chr1_227709709	chr2_177029698	chr16_30538418	chr19_7565931
	chr1_227966865	chr2_177029719	chr16_30969060	chr19_7607577
	chr1_228092081	chr2_177029725	chr16_30976392	chr19_7865959
	chr1_228092091	chr2_177029729	chr16_33509691	chr19_8176009
	chr1_228134091	chr2_177029787	chr16_33965684	chr19_8399849
	chr1_228134207	chr2_177030236	chr16_34968704	chr19_8433602
	chr1_228134260	chr2_177030276	chr16_46824012	chr19_8578860
	chr1_228289807	chr2_177036525	chr16_47177341	chr19_10400109
	chr1_228329434	chr2_177036531	chr16_49561070	chr19_12724005
	chr1_228345324	chr2_177036705	chr16_50338723	chr19_13264073
	chr1_228350774	chr2_177036722	chr16_50715184	chr19_13334454
	chr1_228350778	chr2_177037126	chr16_53537431	chr19_14316518
	chr1_228350867	chr2_177040196	chr16_66461143	chr19_14423227
	chr1_228396569	chr2_177043129	chr16_68023168	chr19_15533577
	chr1_228404197	chr2_177043240	chr16_68390697	chr19_17405009
	chr1_228404256	chr2_177043255	chr16_68395093	chr19_17423143
	chr1_228407913	chr2_177053707	chr16_70183981	chr19_17423718
	chr1_228463305	chr2_177053720	chr16_75269534	chr19_17464713
	chr1_228473873	chr2_177053838	chr16_76202700	chr19_17530522
	chr1_228473933	chr2_177053847	chr16_79293081	chr19_18046776
	chr1_228478211	chr2_177355252	chr16_80284112	chr19_18228944
	chr1_228494115	chr2_182546504	chr16_81238203	chr19_18783390
	chr1_228501507	chr2_182546600	chr16_81520194	chr19_19048932
	chr1_228501523	chr2_182548903	chr16_83974999	chr19_20713626
	chr1_228505602	chr2_182548919	chr16_84468325	chr19_22039276
	chr1_228529848	chr2_192110846	chr16_85241509	chr19_30135851
	chr1_228529860	chr2_192110851	chr16_85255451	chr19_33717632
	chr1_228532922	chr2_192110870	chr16_85463956	chr19_33967388
	chr1_228539034	chr2_192110906	chr16_85588402	chr19_34112327
	chr1_228539800	chr2_192111014	chr16_86402140	chr19_35849925
	chr1_228539851	chr2_197457489	chr16_86539462	chr19_36281251
	chr1_228547615	chr2_197457919	chr16_87669534	chr19_36422706
	chr1_228547657	chr2_197457930	chr16_88154252	chr19_36546227
	chr1_228549328	chr2_197457995	chr16_88154273	chr19_36619006
	chr1_228559035	chr2_197458256	chr16_88163904	chr19_36748816
	chr1_228559083	chr2_197458268	chr16_88577583	chr19_38528059
	chr1_228562791	chr2_197458271	chr16_88698436	chr19_38620135
	chr1_228565914	chr2_197458282	chr16_88844396	chr19_38865635
	chr1_228565958	chr2_197458299	chr16_88895206	chr19_38876464
	chr1_228580109	chr2_198650985	chr16_88991512	chr19_39312144
	chr1_228673769	chr2_198651002	chr16_88993552	chr19_39993415
	chr1_229542957	chr2_200328710	chr16_89203697	chr19_40780646
	chr1_229543125	chr2_200328861	chr16_89234740	chr19_40784838
	chr1_229695265	chr2_200328888	chr16_89649634	chr19_41354537
	chr1_229695350	chr2_200328941	chr17_36300	chr19_41640821
	chr1_230022450	chr2_200329019	chr17_171394	chr19_44130452
	chr1_230030033	chr2_200329420	chr17_207502	chr19_44708014
	chr1_230850126	chr2_200329433	chr17_212731	chr19_45395265
	chr1_231004951	chr2_200333780	chr17_618038	chr19_45681846
	chr1_231347678	chr2_200333795	chr17_630691	chr19_46974651
	chr1_231347744	chr2_200335505	chr17_630697	chr19_47117108
	chr1_231829650	chr2_200335512	chr17_1086435	chr19_47774572
	chr1_231829723	chr2_200335558	chr17_1588140	chr19_47777661
	chr1_231829773	chr2_200335562	chr17_1619247	chr19_47922425
	chr1_231830579	chr2_200335624	chr17_1634104	chr19_48640901
	chr1_234170369	chr2_202899977	chr17_3503895	chr19_48661935
	chr1_234170413	chr2_209271343	chr17_3533696	chr19_48863386
	chr1_234342141	chr2_209271425	chr17_3539721	chr19_49931793
	chr1_234342678	chr2_209271472	chr17_3539897	chr19_50155353
	chr1_234342688	chr2_209271483	chr17_3814826	chr19_50316754
	chr1_234371627	chr2_209271497	chr17_3818787	chr19_50721073
	chr1_235106679	chr2_209271661	chr17_4003925	chr19_50968666
	chr1_235148073	chr2_209271664	chr17_4166804	chr19_51522290
	chr1_235433454	chr2_209271889	chr17_4379584	chr19_52046343
	chr1_235433470	chr2_209271906	chr17_4444163	chr19_53203492
	chr1_235433546	chr2_219737683	chr17_5178032	chr19_53635777
	chr1_235815849	chr2_219738413	chr17_6319334	chr19_53836850
	chr1_236273311	chr2_219762347	chr17_6412181	chr19_54057156
	chr1_236497094	chr2_219762362	chr17_7141193	chr19_54249226
	chr1_236508655	chr2_219865978	chr17_7554825	chr19_54623548
	chr1_236511256	chr2_219865995	chr17_9479224	chr19_55741960
	chr1_236653653	chr2_219866122	chr17_14975208	chr19_55870289
	chr1_236864022	chr2_219866168	chr17_15315563	chr19_56691911
	chr1_236864070	chr2_219867770	chr17_15635401	chr20_287245
	chr1_237212390	chr2_219867778	chr17_16119053	chr20_2505644
	chr1_237256275	chr2_219867807	chr17_16319144	chr20_2785597
	chr1_237773827	chr2_219867836	chr17_17891352	chr20_14099876
	chr1_240042927	chr2_219867871	chr17_18011781	chr20_15564551
	chr1_240838183	chr2_219922433	chr17_18161756	chr20_17914943
	chr1_240893142	chr2_219924394	chr17_18178935	chr20_20348865
	chr1_241050653	chr2_219924408	chr17_19265797	chr20_21502316
	chr1_241715196	chr2_220174060	chr17_20460606	chr20_22672551
	chr1_241729362	chr2_220197363	chr17_20887324	chr20_32399200
	chr1_241730142	chr2_223159341	chr17_26794815	chr20_35608478
	chr1_242152038	chr2_223160187	chr17_27904617	chr20_36793528
	chr1_242633470	chr2_223160221	chr17_30036578	chr20_42849299
	chr1_243100187	chr2_223162929	chr17_30036653	chr20_44364749
	chr1_244624713	chr2_223162947	chr17_35306311	chr20_46524054
	chr1_245295682	chr2_223163319	chr17_35702135	chr20_47100811
	chr1_246958413	chr2_223163395	chr17_36102034	chr20_47411177
	chr1_247155263	chr2_223163400	chr17_36760878	chr20_48909280
	chr1_247383685	chr2_223163471	chr17_36908123	chr20_55533599
	chr1_247590027	chr2_223163489	chr17_37192143	chr20_56558321
	chr1_247641989	chr2_223163562	chr17_40169518	chr20_57599401
	chr1_247654917	chr2_223163677	chr17_42217540	chr20_57767042
	chr1_248020084	chr2_223163679	chr17_42402174	chr20_59827230
	chr1_248028188	chr2_223163711	chr17_43073260	chr20_60120495
	chr1_248059404	chr2_223163784	chr17_44021959	chr20_60437236
	chr1_248092162	chr2_223163804	chr17_46855467	chr20_60768614
	chr1_248247642	chr2_223163893	chr17_62893641	chr20_60953583
	chr1_248247658	chr2_223163904	chr17_62971596	chr20_60973666
	chr1_248901039	chr2_223163906	chr17_64298480	chr20_61152078
	chr1_248906076	chr2_223163911	chr17_66204031	chr20_61370042
	chr1_249097923	chr2_223166394	chr17_66454016	chr20_61414970
	chr1_249212419	chr2_223168838	chr17_66596463	chr20_61467897
	chr2_140451	chr2_223168863	chr17_73043337	chr20_61764422
	chr2_162026	chr2_223168902	chr17_73084343	chr20_61781704
	chr2_172227	chr2_223175737	chr17_73752999	chr20_61877939
	chr2_397629	chr2_223176821	chr17_73915802	chr20_61880513
	chr2_421557	chr2_223177068	chr17_73975174	chr20_61950792
	chr2_496234	chr2_223177072	chr17_74477620	chr20_61993032
	chr2_525725	chr2_223177241	chr17_74523791	chr20_62022262
	chr2_557686	chr2_223183705	chr17_74581007	chr20_62025826
	chr2_558070	chr2_223289022	chr17_74897818	chr20_62047110
	chr2_575252	chr2_223289029	chr17_75043722	chr20_62059421
	chr2_581685	chr2_223289061	chr17_75432767	chr20_62153151
	chr2_581729	chr2_223289073	chr17_75559835	chr20_62221682
	chr2_602785	chr2_223289079	chr17_75795326	chr20_62221766
	chr2_604442	chr2_223289155	chr17_76275128	chr20_62357470
	chr2_604571	chr2_223289327	chr17_76390080	chr20_62372147
	chr2_606191	chr2_223289337	chr17_76926544	chr20_62380328
	chr2_652174	chr2_223289360	chr17_77083018	chr20_62402956
	chr2_690062	chr2_223289384	chr17_77155452	chr20_62579655
	chr2_708527	chr2_223289660	chr17_78056851	chr20_62863580
	chr2_721230	chr2_223289670	chr17_78068948	chr21_9909217
	chr2_771640	chr2_223289675	chr17_79017940	chr21_9926601
	chr2_817733	chr2_223289679	chr17_79018010	chr21_9926671
	chr2_817802	chr2_223289683	chr17_79030955	chr21_10884785
	chr2_866978	chr2_227663353	chr17_79084464	chr21_10884998
	chr2_867003	chr2_227663372	chr17_79210706	chr21_10885030
	chr2_867040	chr2_227663396	chr17_79486335	chr21_11078196
	chr2_867119	chr2_227663422	chr17_79603822	chr21_14751409
	chr2_910619	chr2_227663449	chr17_80454770	chr21_15307300
	chr2_910629	chr2_227663463	chr17_80693127	chr21_23274945
	chr2_922247	chr2_228736268	chr17_81126649	chr21_28488732
	chr2_924827	chr2_228736371	chr18_5237867	chr21_38739223
	chr2_952280	chr2_229045960	chr18_8383210	chr21_39286766
	chr2_952303	chr2_230045670	chr18_10603834	chr21_40316902
	chr2_952311	chr2_232527180	chr18_11613987	chr21_40498759
	chr2_952367	chr2_233216867	chr18_11614001	chr21_40817690
	chr2_1047474	chr2_233217003	chr18_11750922	chr21_42219028
	chr2_1063624	chr2_233246088	chr18_12559220	chr21_44280728
	chr2_1077388	chr2_233252003	chr18_12777263	chr21_44395748
	chr2_1133818	chr2_233252022	chr18_13300249	chr21_44711529
	chr2_1166196	chr2_233284692	chr18_30896233	chr21_44840137
	chr2_1166225	chr2_233284702	chr18_34006012	chr21_45230858
	chr2_1237990	chr2_233285396	chr18_44527895	chr21_45363521
	chr2_1291378	chr2_233285399	chr18_46317088	chr21_45533254
	chr2_1322656	chr2_233285437	chr18_46553264	chr21_45593801
	chr2_1343712	chr2_233285476	chr18_47013490	chr21_45595932
	chr2_1441860	chr2_233285483	chr18_51752453	chr21_45883812
	chr2_1441885	chr2_233285498	chr18_60383981	chr21_46170483
	chr2_1480610	chr2_233285528	chr18_69440943	chr21_46237559
	chr2_1480818	chr2_233285584	chr18_72164096	chr21_46398877
	chr2_1499582	chr2_233285590	chr18_72853841	chr21_46567625
	chr2_1506770	chr2_233285657	chr18_74802625	chr21_46581709
	chr2_1506818	chr2_233285670	chr18_75844321	chr21_46723236
	chr2_1552874	chr2_233350543	chr18_76446221	chr21_46924383
	chr2_1553248	chr2_233350547	chr18_76530790	chr21_46957915
	chr2_1588034	chr2_233350558	chr18_76740496	chr21_46961902
	chr2_1609545	chr2_233350579	chr18_77267442	chr21_47390474
	chr2_1746461	chr2_233350626	chr18_77336956	chr21_47502390
	chr2_1800569	chr2_233350637	chr18_77546399	chr22_17586594
	chr2_1800757	chr2_233351527	chr18_77636077	chr22_18261495
	chr2_1815506	chr2_233351582	chr18_77705862	chr22_18957354
	chr2_1828446	chr2_237072967	chr18_77918243	chr22_19705957
	chr2_1868104	chr2_237072974	chr19_308742	chr22_21333800
	chr2_1872910	chr2_237073054	chr19_413115	chr22_23795113
	chr2_1875209	chr2_237073149	chr19_424415	chr22_24947452
	chr2_1969671	chr2_237077368	chr19_448063	chr22_25056250
	chr2_2046835	chr2_237766070	chr19_456165	chr22_25639583
	chr2_2113184	chr2_238832432	chr19_474436	chr22_26839212
	chr2_2573442	chr2_238832436	chr19_549728	chr22_29628741
	chr2_2584455	chr2_238832441	chr19_560326	chr22_29664724
	chr2_2584688	chr2_239048391	chr19_578208	chr22_30122279
	chr2_2715970	chr2_239048401	chr19_579449	chr22_30993051
	chr2_2767501	chr2_239048405	chr19_579627	chr22_31218570
	chr2_3034417	chr2_239067087	chr19_579699	chr22_31473168
	chr2_3034480	chr2_239072505	chr19_609421	chr22_32928450
	chr2_3044670	chr2_239140058	chr19_651587	chr22_35653473
	chr2_3322059	chr2_239431941	chr19_658092	chr22_35724814
	chr2_3493229	chr2_239755206	chr19_736295	chr22_36693922
	chr2_3633316	chr2_239755231	chr19_804612	chr22_36902178
	chr2_3633333	chr2_239755246	chr19_880065	chr22_37447854
	chr2_3652816	chr2_239755264	chr19_954754	chr22_37448036
	chr2_3689052	chr2_239755309	chr19_974444	chr22_38572760
	chr2_3689621	chr2_239755585	chr19_1013816	chr22_41145142
	chr2_3699507	chr2_239755775	chr19_1069324	chr22_42606257
	chr2_3772801	chr2_239755780	chr19_1107160	chr22_43063534
	chr2_3773410	chr2_239758294	chr19_1126801	chr22_43367913
	chr2_3827335	chr2_239758296	chr19_1284115	chr22_43874602
	chr2_3885400	chr2_240307721	chr19_1446505	chr22_43878245
	chr2_3988293	chr2_241459782	chr19_1674684	chr22_44657487
	chr2_4155318	chr2_241459806	chr19_1796943	chr22_44759514
	chr2_4949036	chr2_241612028	chr19_1833627	chr22_45661693
	chr2_5648361	chr2_242549529	chr19_1865900	chr22_45899655
	chr2_5680091	chr2_242549532	chr19_2034598	chr22_46460470
	chr2_5813178	chr2_243153613	chr19_2082581	chr22_46764277
	chr2_5813553	chr3_2140038	chr19_2253267	chr22_46870068
	chr2_5813670	chr3_2140046	chr19_2307959	chr22_47425197
	chr2_6403070	chr3_2140055	chr19_2456538	chr22_47571479
	chr2_6826204	chr3_2140096	chr19_2475411	chr22_47748199
	chr2_7405233	chr3_2140182	chr19_2532009	chr22_49062540
	chr2_7405328	chr3_2140188	chr19_2546719	chr22_49062545
	chr2_8833585	chr3_2140229	chr19_2579305	chr22_49079014
	chr2_8833595	chr3_2140285	chr19_2721741	chr22_49240120
	chr2_8833598	chr3_2140723	chr19_2723316	chr22_49546121
	chr2_8833612	chr3_2140771	chr19_3113155	chr22_50084764
	chr2_9324056	chr3_2141049	chr19_3507784	chr22_50242191
	chr2_9324074	chr3_2141058	chr19_3515035	chr22_50428498
	chr2_9324127	chr3_2141081	chr19_3669269	chr22_50453653
	chr2_9614530	chr3_6903604	chr19_3820191	chr22_50467985
	chr2_9800353	chr3_8809822	chr19_3976549	chr22_50559802
	chr2_9933042	chr3_8809840	chr19_3984768	chr22_50634587
	chr2_9983052	chr3_8809843	chr19_4217763	chr22_50649297
	chr2_10150141	chr3_8809862	chr19_4280186	chr22_50735603
	chr2_10170631	chr3_8810036	chr19_4535182	chr22_50963905
	chr2_10200434	chr3_8810681	chr19_4773467	chr22_51040546
	chr2_10200517	chr3_12329441	chr19_4878607	chrM_13758
	chr2_10381535	chr3_12329506	chr19_5704458	chrX_1531585
	chr2_10442326	chr3_12329529	chr19_5707376	chrX_1600127
	chr2_10511968	chr3_12330050	chr19_5912678	chrX_2404618
	chr2_10903447	chr3_12330068	chr19_6004104	chrX_23393598
	chr2_11052756	chr3_12330113	chr19_6215151	chrX_23393609
	chr2_11052762	chr3_13246012	chr19_6393151	chrX_23393617
	chr2_11706652	chr3_13246031	chr19_6772871	chrX_40184429
	chr2_11875366	chr3_13246043	chr19_6782850	chrX_46618515
	chr2_11965187	chr3_13323744	chr19_6919320	chrX_53449613
	chr2_12880961	chr3_13323789	chr19_6919987	chrX_58303188
	chr2_13448578	chr3_13324007	chr19_7299922	chrX_73318216
	chr2_14349160	chr3_13324013	chr19_7688798	chrX_129087470
	chr2_14380613	chr3_13324030	chr19_7997375	chrX_136018302
	chr2_15926444	chr3_13590746	chr19_11998777	chrX_136487821
	chr2_15928728	chr3_13590749	chr19_14369977	chrX_147586243
	chr2_15941197	chr3_13590761	chr19_16293345	chrY_13470213
	chr2_15941218	chr3_13590817	chr19_16687832	chrY_13478447
	chr2_16361394	chr3_13590849	chr19_16860392	chrY_13489371
	chr2_17036607	chr3_13936527	chr19_17505789
	chr2_17036781	chr3_13974609	chr19_17505833
	chr2_17335704	chr3_13974642	chr19_17585848
	chr2_17522583	chr3_14258045	chr19_18228680
	chr2_18198848	chr3_14644054	chr19_18273012
	chr2_18527184	chr3_14852256	chr19_18455475
	chr2_18847073	chr3_14852472	chr19_19626913
	chr2_19415562	chr3_14852496	chr19_19772188
	chr2_19875287	chr3_14852645	chr19_20145734
	chr2_19875373	chr3_14852682	chr19_20150174
	chr2_20363923	chr3_14852692	chr19_22824886
	chr2_20396522	chr3_15160439	chr19_23084528
	chr2_20396602	chr3_16554363	chr19_24120126
	chr2_20768797	chr3_16647089	chr19_28165736
	chr2_21239442	chr3_16925584	chr19_30215766
	chr2_21245884	chr3_16925591	chr19_33431290
	chr2_21265155	chr3_22414090	chr19_34521662
	chr2_21325521	chr3_22414128	chr19_35531941
	chr2_23782717	chr3_22414139	chr19_36246693
	chr2_23907850	chr3_22414174	chr19_36530331
	chr2_24300272	chr3_22414227	chr19_36530343
	chr2_24625692	chr3_23148154	chr19_36576383
	chr2_24625697	chr3_27762757	chr19_36757447
	chr2_24625736	chr3_27762941	chr19_37501124
	chr2_24625869	chr3_27763266	chr19_37808802
	chr2_25142275	chr3_27763324	chr19_38345541
	chr2_25421059	chr3_27763362	chr19_38442269
	chr2_25433407	chr3_27763597	chr19_39341933
	chr2_25499985	chr3_32279522	chr19_39553871
	chr2_25500061	chr3_32858983	chr19_42639945
	chr2_25500163	chr3_32859036	chr19_42639971
	chr2_25500308	chr3_32859172	chr19_43026957
	chr2_26409610	chr3_32859377	chr19_44031324
	chr2_26780973	chr3_32859509	chr19_44617385
	chr2_26785152	chr3_32859593	chr19_46181391
	chr2_26785290	chr3_32859629	chr19_47016884
	chr2_26830787	chr3_32860051	chr19_47270441
	chr2_26872622	chr3_32860066	chr19_47731829
	chr2_26909151	chr3_32860090	chr19_48192159
	chr2_26909204	chr3_37494309	chr19_48739589
	chr2_26927303	chr3_38080863	chr19_49102781
	chr2_26947187	chr3_38080893	chr19_49102813
	chr2_27169847	chr3_38080994	chr19_49252237
	chr2_27169882	chr3_38081049	chr19_49878114
	chr2_27169970	chr3_38094889	chr19_50040543
	chr2_27301369	chr3_39851681	chr19_50719497
	chr2_27306072	chr3_42305001	chr19_50789966
	chr2_27360156	chr3_42305284	chr19_51607506
	chr2_27478320	chr3_42305298	chr19_53218182
	chr2_27526189	chr3_42306451	chr19_53935771
	chr2_27958668	chr3_44036249	chr19_54966862
	chr2_28678292	chr3_44036276	chr19_55178302
	chr2_28743708	chr3_44038114	chr19_55393253
	chr2_29294137	chr3_44038140	chr19_56164716
	chr2_29994525	chr3_44038239	chr19_57079300
	chr2_30294967	chr3_45077591	chr19_57229400
	chr2_30328076	chr3_49237345	chr19_58458710
	chr2_30983052	chr3_49756707	chr19_58570794
	chr2_30983073	chr3_49941378	chr19_58919556
	chr2_30983101	chr3_50311211	chr20_626288
	chr2_30999051	chr3_50312385	chr20_745962
	chr2_30999158	chr3_50314117	chr20_932019
	chr2_30999160	chr3_50711971	chr20_1884882
	chr2_30999183	chr3_54122029	chr20_3873194
	chr2_31429199	chr3_54122032	chr20_4142800
	chr2_31739875	chr3_54122036	chr20_5619965
	chr2_32580059	chr3_54156802	chr20_6062988
	chr2_33835989	chr3_55523928	chr20_8931808
	chr2_33986807	chr3_55524032	chr20_10200165
	chr2_33986877	chr3_62354384	chr20_17594007
	chr2_33986981	chr3_62354386	chr20_17597809
	chr2_34128886	chr3_62354813	chr20_18568901
	chr2_34366840	chr3_62357264	chr20_23015091
	chr2_34796361	chr3_62357283	chr20_24930220
	chr2_34921257	chr3_68981201	chr20_31061243
	chr2_35580299	chr3_74663573	chr20_31773072
	chr2_35620819	chr3_74663612	chr20_34391168
	chr2_35665542	chr3_74663627	chr20_34590047
	chr2_38278028	chr3_74663683	chr20_35060148
	chr2_40899586	chr3_74663763	chr20_36531042
	chr2_41805362	chr3_75719281	chr20_37554766
	chr2_41921098	chr3_75719339	chr20_39318121
	chr2_42012635	chr3_75719385	chr20_44035340
	chr2_42106037	chr3_75721687	chr20_44659651
	chr2_42106066	chr3_75721696	chr20_47274136
	chr2_42329484	chr3_75955842	chr20_48598418
	chr2_42634814	chr3_87841969	chr20_48994061
	chr2_42689650	chr3_87841985	chr20_49011885
	chr2_42704152	chr3_87842002	chr20_50187422
	chr2_43452225	chr3_87842049	chr20_59836962
	chr2_43452485	chr3_96532306	chr20_60097789
	chr2_43452487	chr3_96532309	chr20_60268125
	chr2_43903574	chr3_96532757	chr20_60509209
	chr2_43903595	chr3_96532800	chr20_60541032
	chr2_43903609	chr3_96533023	chr20_60576578
	chr2_43981573	chr3_96533053	chr20_60626300
	chr2_44065893	chr3_96533136	chr20_60692839
	chr2_44249600	chr3_96533170	chr20_60718420
	chr2_45071495	chr3_96533452	chr20_60927256
	chr2_45365637	chr3_96533508	chr20_60983266
	chr2_45520522	chr3_120025720	chr20_60989185
	chr2_45971060	chr3_121741099	chr20_61047376
	chr2_46604457	chr3_121741129	chr20_61071111
	chr2_46635952	chr3_121902951	chr20_61146365
	chr2_46768969	chr3_121902962	chr20_61288701
	chr2_47877341	chr3_121902991	chr20_61339964
	chr2_47980035	chr3_121903107	chr20_61368631
	chr2_48009434	chr3_121903225	chr20_61448933
	chr2_48009467	chr3_121903236	chr20_61463767
	chr2_48265667	chr3_121903250	chr20_61719848
	chr2_48844872	chr3_121903413	chr20_61980813
	chr2_49004538	chr3_122640876	chr20_62053198
	chr2_49351256	chr3_122640965	chr20_62073061
	chr2_49406011	chr3_123167530	chr20_62097470
	chr2_49406070	chr3_123167558	chr20_62109404
	chr2_49460766	chr3_125677094	chr20_62127520
	chr2_49460789	chr3_125677112	chr20_62134403
	chr2_49751804	chr3_125677117	chr20_62187516
	chr2_52470471	chr3_126260557	chr20_62188465
	chr2_52662377	chr3_126260586	chr20_62402627
	chr2_53016208	chr3_126705142	chr20_62405115
	chr2_54333972	chr3_127056961	chr20_62427702
	chr2_56420143	chr3_127057026	chr20_62495449
	chr2_56420171	chr3_127057074	chr20_62520359
	chr2_56420205	chr3_128119654	chr20_62711050
	chr2_56420361	chr3_128720876	chr21_10596865
	chr2_57043864	chr3_128720909	chr21_11098763
	chr2_57311919	chr3_128765257	chr21_11098772
	chr2_58008380	chr3_128765488	chr21_15436741
	chr2_59288266	chr3_128841277	chr21_24171580
	chr2_60522229	chr3_128841279	chr21_28216673
	chr2_60522232	chr3_129693868	chr21_28216691
	chr2_60619220	chr3_129693907	chr21_32785784
	chr2_60797740	chr3_130064666	chr21_32974493
	chr2_60808736	chr3_130064671	chr21_33402870
	chr2_61932837	chr3_130064720	chr21_35445517
	chr2_62080235	chr3_130235894	chr21_36041576
	chr2_63274749	chr3_130236079	chr21_36042583
	chr2_63274758	chr3_130236154	chr21_38311993
	chr2_63274786	chr3_130236163	chr21_40382623
	chr2_63274790	chr3_130236189	chr21_40686020
	chr2_63274794	chr3_131080898	chr21_40817507
	chr2_63274878	chr3_137483654	chr21_40939492
	chr2_63274891	chr3_138656042	chr21_42722068
	chr2_63274901	chr3_138657056	chr21_42746320
	chr2_63274943	chr3_138657513	chr21_42798064
	chr2_63274974	chr3_138657600	chr21_43183656
	chr2_63275676	chr3_138657887	chr21_43327994
	chr2_63275734	chr3_138658415	chr21_43529679
	chr2_63275736	chr3_138658418	chr21_43530855
	chr2_64033773	chr3_138658508	chr21_44333684
	chr2_64246868	chr3_138658534	chr21_44573829
	chr2_64836399	chr3_138658865	chr21_44573954
	chr2_64836764	chr3_138658871	chr21_44806611
	chr2_65086895	chr3_138658927	chr21_44830955
	chr2_65086987	chr3_138658979	chr21_44838661
	chr2_65086989	chr3_138659013	chr21_44877744
	chr2_65086991	chr3_138659081	chr21_45245983
	chr2_65087068	chr3_138663739	chr21_45285041
	chr2_65087083	chr3_138663832	chr21_45323559
	chr2_65087097	chr3_138663839	chr21_45325139
	chr2_65437962	chr3_138663861	chr21_45606000
	chr2_65519791	chr3_138663936	chr21_45627281
	chr2_66313312	chr3_138663947	chr21_45687984
	chr2_68846165	chr3_138663978	chr21_45875268
	chr2_69001799	chr3_138664009	chr21_46107392
	chr2_69534140	chr3_138664022	chr21_46314702
	chr2_69941873	chr3_138664033	chr21_46338197
	chr2_69941888	chr3_138664067	chr21_46353677
	chr2_69969802	chr3_138679526	chr21_46398792
	chr2_70199691	chr3_147110153	chr21_46400777
	chr2_70422744	chr3_147110198	chr21_46420741
	chr2_70529597	chr3_147110229	chr21_46495398
	chr2_71205807	chr3_147110251	chr21_46708032
	chr2_71249757	chr3_147110278	chr21_46763272
	chr2_71277303	chr3_147110322	chr21_46777638
	chr2_71285272	chr3_147110349	chr21_46777852
	chr2_71778761	chr3_147113790	chr21_46810467
	chr2_71791211	chr3_147114110	chr21_46876305
	chr2_71795085	chr3_147114221	chr21_46897214
	chr2_71814022	chr3_147114295	chr21_47399362
	chr2_71846159	chr3_147114304	chr21_47413897
	chr2_72366306	chr3_147128452	chr21_47502355
	chr2_73158548	chr3_147128456	chr21_47558300
	chr2_73541997	chr3_147128471	chr21_47566827
	chr2_73542029	chr3_147128484	chr21_47806306
	chr2_74454111	chr3_147128502	chr22_17640044
	chr2_74641623	chr3_147128523	chr22_17706835
	chr2_74641673	chr3_147129778	chr22_19188775
	chr2_74645483	chr3_147139061	chr22_19679817
	chr2_74645622	chr3_147139076	chr22_19705927
	chr2_74645626	chr3_147139151	chr22_20937073
	chr2_74729682	chr3_147139170	chr22_22221529
	chr2_74729856	chr3_147139246	chr22_24411653
	chr2_74729858	chr3_147139248	chr22_24820093
	chr2_74729865	chr3_147139251	chr22_25679403
	chr2_74730514	chr3_147142355	chr22_28319277
	chr2_74730516	chr3_156838263	chr22_28388378
	chr2_74730699	chr3_157261021	chr22_29757277
	chr2_74730755	chr3_157812054	chr22_29845895
	chr2_74775913	chr3_157812071	chr22_30388301
	chr2_74775979	chr3_157812152	chr22_36718857
	chr2_74776017	chr3_157812175	chr22_37599441
	chr2_74776032	chr3_157812275	chr22_38245674
	chr2_74779592	chr3_157812294	chr22_38252577
	chr2_74779599	chr3_157812369	chr22_39096958
	chr2_74782201	chr3_157812383	chr22_39190095
	chr2_74782488	chr3_157820893	chr22_39268432
	chr2_74782506	chr3_169376640	chr22_39392249
	chr2_74782510	chr3_169376642	chr22_41032261
	chr2_74782534	chr3_169386357	chr22_41593635
	chr2_74782571	chr3_169386364	chr22_41620825
	chr2_75023048	chr3_169487311	chr22_41698542
	chr2_76564975	chr3_169487326	chr22_42802184
	chr2_77340895	chr3_169487361	chr22_44141267
	chr2_77859031	chr3_169487697	chr22_44240685
	chr2_77859058	chr3_170137385	chr22_44687169
	chr2_77884544	chr3_170137396	chr22_44747334
	chr2_78109055	chr3_170137432	chr22_46040547
	chr2_78549640	chr3_170137460	chr22_46374863
	chr2_78549651	chr3_170137470	chr22_46450297
	chr2_78774065	chr3_170137484	chr22_47567476
	chr2_78774175	chr3_170137528	chr22_47597936
	chr2_78863886	chr3_170303221	chr22_48741583
	chr2_78905128	chr3_170303229	chr22_48845869
	chr2_79293034	chr3_170303248	chr22_48923945
	chr2_79517837	chr3_170303253	chr22_49006220
	chr2_79598948	chr3_170303258	chr22_49138922
	chr2_80775016	chr3_170303265	chr22_49155122
	chr2_81136298	chr3_170303275	chr22_49297867
	chr2_81638494	chr3_170303279	chr22_49413118
	chr2_81638499	chr3_170303296	chr22_49550030
	chr2_81638503	chr3_170303555	chr22_50319373
	chr2_81638510	chr3_170303574	chr22_50428466
	chr2_81849983	chr3_170303607	chr22_50963965
	chr2_82330510	chr3_170303679	chr22_50990663
	chr2_82552501	chr3_172165774	chr22_51063680
	chr2_82552504	chr3_172165786	chrX_192920
	chr2_82630502	chr3_172166895	chrX_209575
	chr2_82699700	chr3_172166920	chrX_227722
	chr2_83188913	chr3_172166944	chrX_307377
	chr2_83188963	chr3_183948949	chrX_360667
	chr2_83213059	chr3_183959171	chrX_416532
	chr2_83213099	chr3_184099014	chrX_416561
	chr2_83213218	chr3_184099038	chrX_426332
	chr2_83254659	chr3_184099296	chrX_444324
	chr2_83311080	chr3_184099324	chrX_462079
	chr2_83404328	chr3_184099334	chrX_515293
	chr2_83620161	chr3_184971761	chrX_745678
	chr2_83894528	chr3_184971767	chrX_1508323
	chr2_84101402	chr3_184971794	chrX_4880022
	chr2_84701506	chr3_184971796	chrX_23761448
	chr2_85092756	chr3_184971825	chrX_39949892
	chr2_85203605	chr3_184971847	chrX_55295654
	chr2_85633190	chr3_185544081	chrX_114801062
	chr2_85640643	chr3_187387953	chrX_128471039
	chr2_85640651	chr3_187387999	chrX_130216341
	chr2_85697759	chr3_190682950	chrX_134059750
	chr2_85787618	chr3_190682975	chrX_134232713
	chr2_85789488	chr3_192232790	chrX_149936971
	chr2_86006312	chr3_192233170	chrX_150067114
	chr2_86426118	chr3_194406474	chrX_151902629
	chr2_86426191	chr3_194407103	chrX_153773815
	chr2_87124859	chr3_194407563	chrY_13328761
	chr2_87625876	chr3_194407582	chrY_13462731
	chr2_87648208	chr3_194407656	chrY_13463261
	chr2_88301821	chr3_194407677	chrY_13478937
	chr2_90482220	chr3_194407972	chrY_13488312
	chr2_91695609	chr3_194407990	chrY_13488648
	chr2_91776214	chr3_195934997	chrY_13488755
	chr2_91784404	chr3_195935007
	chr2_91784465	chr3_196255508
	chr2_91845253	chr3_197807226
	chr2_91846566	chr3_197807287
	chr2_91846697	chr3_197807553
	chr2_92089437	chr3_197807561
	chr2_95539250	chr3_197884132
	chr2_95582394	chr4_107698
	chr2_95954067	chr4_107725
	chr2_95989771	chr4_107734
	chr2_95989773	chr4_107761
	chr2_96774943	chr4_107846
	chr2_96774955	chr4_107967
	chr2_97174244	chr4_206594
	chr2_97193065	chr4_206600
	chr2_97524464	chr4_206631
	chr2_97543724	chr4_206641
	chr2_97543732	chr4_206694
	chr2_97543807	chr4_298779
	chr2_97566115	chr4_299000
	chr2_97600406	chr4_299013
	chr2_97993042	chr4_299022
	chr2_98243086	chr4_299027
	chr2_98331566	chr4_299033
	chr2_98964213	chr4_568640
	chr2_99391842	chr4_568811
	chr2_99391883	chr4_568835
	chr2_99531205	chr4_568895
	chr2_101146006	chr4_568900
	chr2_101180458	chr4_675750
	chr2_102313399	chr4_995847
	chr2_102313409	chr4_996334
	chr2_102866817	chr4_996343
	chr2_105371576	chr4_996515
	chr2_106690448	chr4_1397027
	chr2_106825857	chr4_1397206
	chr2_106825914	chr4_1397216
	chr2_107104600	chr4_1397248
	chr2_107104611	chr4_1398360
	chr2_107269963	chr4_1398536
	chr2_108161544	chr4_1398712
	chr2_109337483	chr4_1399666
	chr2_110255737	chr4_1399684
	chr2_112032758	chr4_1399709
	chr2_112032792	chr4_1400035
	chr2_112898021	chr4_1400056
	chr2_113470678	chr4_1400072
	chr2_113993121	chr4_1400134
	chr2_115335090	chr4_1400140
	chr2_115407050	chr4_1400506
	chr2_115790278	chr4_1400631
	chr2_115860176	chr4_1400757
	chr2_115860232	chr4_1400766
	chr2_116280719	chr4_1400782
	chr2_118556835	chr4_1400786
	chr2_119927412	chr4_3769754
	chr2_120452282	chr4_3873289
	chr2_120460543	chr4_3873314
	chr2_120460555	chr4_4228523
	chr2_121070238	chr4_4228526
	chr2_121071413	chr4_4228534
	chr2_121071541	chr4_4854551
	chr2_121071582	chr4_4856502
	chr2_121100744	chr4_4856510
	chr2_121162339	chr4_4856524
	chr2_121192132	chr4_4859684
	chr2_121223726	chr4_4863383
	chr2_121238158	chr4_4866930
	chr2_121344654	chr4_4868519
	chr2_121427419	chr4_4868553
	chr2_121479974	chr4_4868805
	chr2_121498567	chr4_4868929
	chr2_121499604	chr4_5894414
	chr2_121499710	chr4_5894429
	chr2_121499759	chr4_5894435
	chr2_121584522	chr4_5894438
	chr2_121605702	chr4_5894796
	chr2_121692313	chr4_6310716
	chr2_121763806	chr4_6310746
	chr2_121949444	chr4_8582300
	chr2_121995405	chr4_8582395
	chr2_124970616	chr4_8582695
	chr2_124970636	chr4_8582700
	chr2_125201937	chr4_8859356
	chr2_125530401	chr4_8859995
	chr2_126034984	chr4_8859998
	chr2_126237054	chr4_8860179
	chr2_126237071	chr4_8861620
	chr2_126317707	chr4_8861881
	chr2_126484289	chr4_8862594
	chr2_126507642	chr4_8862850
	chr2_126625158	chr4_8862924
	chr2_126861882	chr4_8862964
	chr2_127348778	chr4_8863073
	chr2_127643471	chr4_8863143
	chr2_127808926	chr4_8863406
	chr2_127813409	chr4_8863569
	chr2_127955533	chr4_8863575
	chr2_128166166	chr4_8863737
	chr2_128293415	chr4_8864760
	chr2_128342530	chr4_8873135
	chr2_128381755	chr4_8873190
	chr2_128385103	chr4_8873223
	chr2_128385142	chr4_8873226
	chr2_128408531	chr4_8873240
	chr2_128408545	chr4_8873295
	chr2_128797193	chr4_8873802
	chr2_129198618	chr4_8873810
	chr2_129204643	chr4_8874714
	chr2_129713490	chr4_8876063
	chr2_129948440	chr4_8893738
	chr2_130224045	chr4_8893777
	chr2_130351363	chr4_8893824
	chr2_130416372	chr4_8894661
	chr2_130475081	chr4_8894674
	chr2_130985768	chr4_8894695
	chr2_131009497	chr4_8895119
	chr2_131060400	chr4_8895129
	chr2_131073774	chr4_8895154
	chr2_131073788	chr4_8895965
	chr2_131090049	chr4_9002460
	chr2_131114236	chr4_9002506
	chr2_131515532	chr4_9382822
	chr2_131519930	chr4_9383037
	chr2_131521400	chr4_9383043
	chr2_131522006	chr4_9499919
	chr2_131583520	chr4_9782931
	chr2_131914475	chr4_9782971
	chr2_132057517	chr4_13524404
	chr2_132131345	chr4_13524416
	chr2_132203621	chr4_13524530
	chr2_132346865	chr4_13525021
	chr2_132349073	chr4_13525098
	chr2_132534029	chr4_13525127
	chr2_132589504	chr4_13525661
	chr2_132672085	chr4_13525690
	chr2_133010091	chr4_13525698
	chr2_133015879	chr4_13525844
	chr2_133016900	chr4_13525870
	chr2_135359117	chr4_13525943
	chr2_135464609	chr4_13525966
	chr2_135464723	chr4_13525977
	chr2_135464734	chr4_13543733
	chr2_135679205	chr4_13543775
	chr2_135744628	chr4_13543793
	chr2_135761312	chr4_13543797
	chr2_137343034	chr4_13543800
	chr2_137343059	chr4_13543880
	chr2_137517027	chr4_13543898
	chr2_137872806	chr4_13543948
	chr2_137872829	chr4_13543961
	chr2_137872844	chr4_13544005
	chr2_138239473	chr4_13544091
	chr2_138239529	chr4_13544093
	chr2_139437095	chr4_13544146
	chr2_140296523	chr4_13544156
	chr2_140831435	chr4_13544163
	chr2_142938531	chr4_13544234
	chr2_143485592	chr4_13544245
	chr2_143485607	chr4_13548622
	chr2_143485617	chr4_13548698
	chr2_150001941	chr4_13548711
	chr2_152954227	chr4_13548713
	chr2_154113628	chr4_20254951
	chr2_154113640	chr4_20255371
	chr2_154312023	chr4_20255447
	chr2_154318118	chr4_20255661
	chr2_154449351	chr4_20256587
	chr2_154796989	chr4_20256610
	chr2_156422144	chr4_20256645
	chr2_156623881	chr4_24801708
	chr2_157101646	chr4_30723552
	chr2_158260046	chr4_30723560
	chr2_158260068	chr4_30723569
	chr2_160760821	chr4_30724037
	chr2_163174588	chr4_30724043
	chr2_166980781	chr4_30724127
	chr2_167037637	chr4_37245345
	chr2_168105107	chr4_37245351
	chr2_170219995	chr4_37245366
	chr2_174314025	chr4_37245650
	chr2_174314033	chr4_37245787
	chr2_174314040	chr4_37246844
	chr2_174888518	chr4_37246851
	chr2_179058526	chr4_37246887
	chr2_179457603	chr4_37246914
	chr2_179640269	chr4_41748144
	chr2_179830172	chr4_41867527
	chr2_180969133	chr4_41867554
	chr2_181103641	chr4_41875474
	chr2_183251289	chr4_41875585
	chr2_187735499	chr4_41880440
	chr2_188641348	chr4_41880465
	chr2_188734106	chr4_41880482
	chr2_188734282	chr4_41880639
	chr2_188734469	chr4_41880673
	chr2_188783261	chr4_41881198
	chr2_193178656	chr4_41881202
	chr2_193178695	chr4_41881221
	chr2_193179883	chr4_41882652
	chr2_193643392	chr4_41882665
	chr2_193758551	chr4_42153439
	chr2_195526034	chr4_42153477
	chr2_195526048	chr4_42153480
	chr2_198207772	chr4_42153550
	chr2_198315560	chr4_42153600
	chr2_200320598	chr4_42153625
	chr2_200320630	chr4_42154074
	chr2_200320729	chr4_42154121
	chr2_200321093	chr4_42154649
	chr2_201334568	chr4_42154653
	chr2_201334648	chr4_42401198
	chr2_206572556	chr4_42401214
	chr2_206750443	chr4_46995361
	chr2_208491500	chr4_46995387
	chr2_208908830	chr4_48271687
	chr2_209252934	chr4_48271715
	chr2_209649657	chr4_48271741
	chr2_210022346	chr4_48271751
	chr2_210022357	chr4_48271809
	chr2_210126289	chr4_48493165
	chr2_211790226	chr4_48988316
	chr2_212992185	chr4_48988321
	chr2_214130062	chr4_48988329
	chr2_214467112	chr4_48988336
	chr2_216176180	chr4_48988338
	chr2_217512606	chr4_48988342
	chr2_217526423	chr4_52917616
	chr2_217526503	chr4_52917643
	chr2_218752889	chr4_52917648
	chr2_218799050	chr4_52917662
	chr2_218966007	chr4_52917665
	chr2_219006345	chr4_52918019
	chr2_219239331	chr4_52918073
	chr2_219714645	chr4_53617211
	chr2_219878111	chr4_53617224
	chr2_219897267	chr4_53617251
	chr2_219919987	chr4_54967759
	chr2_220161727	chr4_54967859
	chr2_220175041	chr4_55523477
	chr2_220362557	chr4_72897796
	chr2_220387214	chr4_74735149
	chr2_220387674	chr4_74810076
	chr2_220416395	chr4_77723334
	chr2_220439633	chr4_77723380
	chr2_220554119	chr4_77723409
	chr2_220716060	chr4_77819258
	chr2_221152884	chr4_79472962
	chr2_222826487	chr4_81110247
	chr2_223917980	chr4_81110324
	chr2_223918036	chr4_81123969
	chr2_225862073	chr4_81124007
	chr2_226609856	chr4_81124022
	chr2_227665895	chr4_81189714
	chr2_228162467	chr4_81952151
	chr2_229370363	chr4_81952285
	chr2_231712734	chr4_81952414
	chr2_231770248	chr4_81952417
	chr2_232055249	chr4_81952449
	chr2_232347608	chr4_81952497
	chr2_232347756	chr4_81952686
	chr2_232347772	chr4_82136116
[truncated: 14,459 more rows]

## Sheet: Table S10
Table S10. Gene sets within 10kb of each combination of the indicated ChromHMM state and DNA mark.
ChromHMM	State 9	State 10	State 11	State 11	State 12	State 12	State 14	State 16
DNA mark-5mC	+	+	0	0	0	-	+	0
DNA mark-5hmC	0	+/0/-	0	0	+	0	0	-
DNA mark-5fC/caC	-	+/0/-	-	+	0	0	-	0
	MMP2	SNCA	RPL17-C18orf32	TNFSF12	PALM	TNFSF12	ANK1	SLC14A1
	KCNQ2	ADRA1A	DLC1	PMF1	ABCA3	PPAN	SP9	PLEKHA5
	SCAP	SOX14	NPAS3	DNAJC25	ZIC4	PMF1	LAMB3	LRP5
	CDH4	GAD1	HSPB6	HSPB2	GNG7	42980	ZNF503	PBXIP1
	VEGFA	FZD2	LAPTM5	PAX8-AS1	CLDN11	OFFICIAL_GENE_SYMBOL	DNAH10	MGAT5
	PREX1	PCBP3	MPC1	RGMA	ZIC1	TMEM189-UBE2V1	CCDC92	SHANK2
	CCDC57	SLCO5A1	BTG2	PRC1	RBM39	42983	ZNF503-AS1	RAP1GAP
	PRKCZ	PABPC5	FZD5	SPRY1	SEC61G	OFFICIAL_GENE_SYMBOL	RN7SL149P	ATF6B
	TBCD	RANBP17	SOX1	PLEKHG1	SLC25A12	BCAT1	ZNF664	LZTS1
	NFATC1	GRIN2D	ARSA	CDC42EP3	MRPL42	KLF9	SPA17P1	ZNF423
	COL27A1	PLIN2	SEMA4C	CKS2	ZIC4-AS1	FKBP5	DNAH10OS	ANO4
	TOM1L2	RAB11FIP1	MOB3B	GRIA1	ABCA17P	SH2D4A	UBE2K	ZDHHC2
	TLE6	TFAP2B	SHC2	TAPT1	FGF11	DLC1	RCC2	CELSR1
	C11orf24	SNTG2	PLS3	SCARB1	HAT1	CSPG4	MIR4260	SLC15A4
	ATP10B	GREM1	KCNQ2	LRP4	METAP1D	GDF15	ZNF503-AS2	ESRRB
	BAIAP2	SOX1	AKAP7	MEIS3	KRT8P13	MT1L	HMGA1P5	COL5A1
	CHURC1-FNTB	SLC32A1	SIK1	FBLN1	RNU6-182P	NPAS3	RN7SL558P	KCNAB2
	MIR4706	DLX6-AS1	B3GALT5	PLXNB2	PROB1	LDLRAD4		NXN
	FAM207A	BRINP1	ABCA3	DRAXIN	TMEM102	PTP4A2		TCF7L1
	AATK	GAD2	EXTL3	PNPLA6	C17orf74	LSAMP		KANK4
	ZNF750	EPB41L3	TTC28	ROBO2	RNY5P3	FCGR2A		DAB2IP
	ARFGAP3	PDE1C	PTPRG	DUSP4	SLC7A14	HSPB6		ARSI
	MIR1250	NPY	SH2B3	FUT8	TCEB1P28	FNBP1		ARL4C
	MIR455	CALN1	ESRRB	GAA	CHRNB1	PAX8-AS1		COL18A1
	B3GNTL1	SCAMP5	SEMA6D	SIK1	SPEM1	OAZ1		HELZ2
	MIR338	KIF26A	CDH4	CADM4	NCAPH2	SPATS2L		MN1
	MAX	GFRA1	MAFB	GOLGA8A	RP11-373E16.4	POU3F2		IFITM1
	GPX2	VAX1	GPRC5B	PIANP	RP11-373E16.3	LTBR		NEDD4L
	AATK-AS1	FAM150B	FADS2	ZNF423	RP11-373E16.1	MT3		TRMT1
	MIR657	ST8SIA3	FXYD6	SNTG1	RP11-104H15.8	FCGR2C		ARHGAP26
	CHURC1	SVIL	DKK3	ACSF2	RP11-715J22.1	MYO1C		PRR5
	PACSIN2	ARX	PODXL2	SDK1	CTC-265F19.2	RUNX1		NR2E1
	GNAS	ANO4	PDP1	FAM20C	CTC-265F19.1	SHC3		DUSP8
	LINC00552	PDE9A	TIAM1	NCAM1	RP11-104H15.10	STOM		ADCY9
	FNTB	CELF4	SUN2	DPYSL4	RP11-745C15.2	GFPT1		ARHGAP8
	MCAT	RASGRF2	TMEM132A	CDH4	snoU13	CAPG		SLC19A1
	GNAS-AS1	MAFB	CLIP3	INSM1	RP11-104H15.9	COL9A2		MIA-RAB4B
	MTMR6	CACNG5	OVCH1	PODXL2	RP11-104H15.7	ZNF703		RNU6-674P
	RAB15	NHS	PIEZO1	EXT2	CTC-265F19.3	TCEA3		LINC00385
	DNLZ	WBSCR17	NCOR2	EFEMP2		NEDD9		EGLN2
	GPSM1	GRIN2A	SH3PXD2A	DGKD		GPC6		MIR3940
	CARD9	ITGA9	CHPF	CCNL2		ICAM3		POLN
	TMEM18	POU3F3	HLA-C	CRYAB		POU2F2		PHB
		GABRA4	SIRPA	GOLGA8B		SASH1		RLIMP1
		USP44	PLEKHH2	PIGQ		EGFR		C22orf46
		TCF20	RERE	LZTR1		MMP11		C19orf33
		GABRB1	MTA1	CCNL1		SREBF1		OTUB1
		ALDH1A3	RRBP1	PHF23		KCND1		RAB4B-EGLN2
		FAM46B	PIGQ	POR		NRXN3		COX8A
		CCDC57	LRRC1	SPATA13		ST8SIA4		LINC-ROR
		LRRC7	PHF23	IRF2BPL		PCBP3		RAB4B
		AHRR	NOMO1	PGD		ADAMTS10		MIR3679
		TBC1D9	ROBO1	VEGFA		LRP4		SH3RF3
		UHRF1	PREX1	IDUA		C11orf96		MRPS21P7
		FOXE1	GPCPD1	CACNG4		PCSK6		RNA5SP104
		REPS1	MX1	SKI		GRIN2D		SLC14A2
		GSTM3P1	ID4	SDF4		PPP1R1B		NUFIP1
		TNRC18	RGS3	TBCD		SCARB1		KHSRP
		LRRN4CL	EML3	TMEM201		SDK2		TBC1D22A
		ACSF3	INTS3	ST5		C4A		MRPS21P8
		PHACTR1	FAM214B	LAPTM4B		CACNB4		TCF7L1-IT1
		PYCR2	ANXA2	AFAP1		ST8SIA5		MIA
		PCDHAC2	ATG16L2	DCBLD2		LTBP3		NPHP4
		N4BP3	SDF4	KCNN2		KIAA1161		HAUS3
		ROR2	SLC44A3	INPPL1		PRRT3		RNA5SP206
		C1QTNF1	PCDH9	RASAL2		TLE2		TMEM8C
		ADM2	ADAMTS9	AHRR		LAMP5		DDN
		YEATS2-AS1	CNPY3	DLL3		SOX1		SHANK2-AS1
		RASA3	ATP13A1	CPNE2		SNTG2		KMT2D
		PPP1CB	SORBS1	WDR62		PTPRM		MIR4266
		RNU6-409P	DHRS1	PXDN		RBFOX1		SHANK2-AS2
		DHX8	ST5	NACC2		SEZ6L2		ADAM3B
		TRMT61B	CRELD2	IQGAP1		TFAP2B		SPINT2
		PRMT1	PRKCZ	FANCA		COL6A3		RNU6-476P
		PRMT2	SGSM3	PCBD1		ALPK2		CYP21A2
		CFLAR-AS1	PRKCA	MYH9		FBLN1		CYP2A6
		CCDC43	TRIM36	KLHL26		PYROXD2		CYP2A7
		NCLP1	LRCOL1	LMF1		TSPAN14		TNXB
		NKX2-1	OBSL1	MACROD2		CELSR2		LINC00552
		SLC8A2	CPNE5	DOCK7		FAM213A		CYP2F2P
		IMPDH1P11	LENG8	SNX14		EPB41L3		KRTAP5-AS1
		MARCKSL1P1	AHRR	DEAF1		MEGF11		ARHGAP26-AS1
		GPRASP1	PXDN	PCBP1-AS1		SLC6A1		COL18A1-AS2
		MADCAM1	RPS6KA2	GNPTG		CPT1C		COL18A1-AS1
		NKX2-1-AS1	GNG7	XPNPEP1		TAC3		RNU6-1048P
		C19orf68	APC2	SPEN		B4GALNT4		RN7SL67P
		HDAC4	ZIC5	MAPKBP1		PDE1C		RN7SL49P
		ST13P4	SALL3	TOM1		RAP1GAP		SNRPGP9
		NRTN	NETO2	DNAJC11		PTGDS		CYP2G1P
		C17orf107	CYB561A3	MPHOSPH6		GREB1		FOXO1
		CHRNE	NADK	RBM5		CALN1		ENTPD2
		PCDHA9	EZH2	MUM1		KIF26A		RNU6-371P
		MIR3910-2	CDCA3	REST		SFRP1		COL5A1-AS1
		ZNF160	ATXN1	DGKA		GPC2		IFITM2
		RNU6-427P	NARF	CYP2E1		CACNA1C		LINC01115
		LINC00466	RPL37A	NCS1		NCAN		MRPL12
		MIR4440	SCAND2P	HOMER2		KCNQ2		COX6B1P5
		DUS2	TIMP2	GALNT7		PXDNL		SHANK2-AS3
		PGLS	TRAPPC12	LIG1		ATP2B4		CYCSP1
		NKX2-2-AS1	TTYH3	SYT11		COL1A1		LRPPRC
		RPP25	POMT2	PLEKHM2		ZNF385D		MIR4686
		RPL18P10	MYH9	WIPF1		ITGB4		PRR5-ARHGAP8
		RNU6-589P	TEX261	FLRT3		DRAXIN		ZNF516
		LRRK1	NOTCH1	EPS8L2		SLC38A3		FLRT1
		CARD8	ANKFY1	PFKFB3		DOCK5		PPP1R14A
		TMEM141	FN3K	C12orf49		PTP4A3		MACROD1
		MIR2467	JKAMP	PTMA		SLC12A8		NME1-NME2
		RN7SKP75	PARD3B	PAX8		TUSC3		PRKAG1
		PCDHA14	GNPTG	MBNL1		ADAMTSL1		GPALPP1
		SLC29A4	XPNPEP1	BICD1		FCGRT		KRTAP5-2
		MIR4747	TNRC18	SPDL1		SH3BP2		MORN1
		CPSF4	LINC00667	HIGD1A		MDFI		TBC1D16
		AGPAT3	CTNS	GRK5		LINC01060		KRTAP5-1
		RCC2	ADAMTS9-AS2	AGO2		SLC25A29		LZTS1-AS1
		SOWAHC	KLC1	INPP5F		ATOH8		CRYAA
		SLC27A1	CCPG1	C11orf24		PLXNB3		NME2
		COX6CP8	DGKA	ISLR2		ARX		NME1
		THAP4	ITGAL	SPRED2		NEIL1		LINC00384
		RN7SL684P	CBX6	ERC1		NRXN2		RN7SL459P
		RNU7-45P	CABIN1	LMNA		FGFR1		RN7SKP3
		NDST3	EHD2	CCSER2		PALM		ARHGAP26-IT1
		SGCD	HAGHL	SUMO3		STRA6		SLC25A10
		AJAP1	BCAR1	MIDN		LAMP1		DES
		ADM5	ZMYM2	RPL27A		PTPRN		MIR3664
		BTN1A1	EGR1	RPS21		SGSH		MIR4458HG
		RNU6-359P	SLC15A3	RPS29		MGAT3		MIR4265
		RPL31P7	MAGI1	SPIRE1		B3GALT5
		RNU7-73P	KIAA1524	HCN2		PBX1
		CCDC92	TNPO1	SBDS		GOLGA8A
		ZNF664	DDIT4	EEPD1		ZNF423
		AP2A2	PEG3	CCND1		PTPRS
		BUD31	LSP1	PCBP4		ALDH1L1
		MIR4269	PHLPP1	CDK11B		MAPK4
		ANO8	AATF	CHMP4B		PLXNA4
		RNU1-11P	GADD45B	TRMT112		SLC6A6
		SNORD112	YARS	DAZAP2		COL23A1
		SNORA48	NCK1	VAV2		SPNS1
		DLX6	FCHSD2	SPTY2D1		ABCA3
		DSTNP1	PPP2R5C	DDX50		MYO1F
		RIPPLY3	COL6A1	CYB5A		SLC11A2
		RNA5SP232	LMNB2	ARHGEF40		PLA2G6
		CCDC183-AS1	DEPDC1B	B3GALNT2		BCAR3
		MIR4768	TPM1	SERPINB6		CTNNBIP1
		NDUFAF4P3	JADE2	RAP2B		CNTNAP1
		HTRA4	EIF5	FXR1		ZDHHC2
		CKMT2	UBE3C	PIP5K1C		IL17RC
		PABPC5-AS1	FSCN1	EVI5		RNASE1
		UBE2K	AIP	NDRG2		CHST11
		ABCF2P2	SLC25A6	CHRAC1		GNAO1
		ETV4	HIST1H2AG	MSANTD3		PTGS1
		CNNM2	SESTD1	FASN		CTGF
		ZAR1	RPL27A	RNU6-386P		SH2B3
		DLEU7-AS1	SMYD2	SPATA21		ZIC2
		RN7SL500P	HCN2	MTRF1L		CMKLR1
		PDAP1	POLR1D	MRPS21P9		ACADVL
		FKBP4P1	PGPEP1	TNFRSF6B		ADD3
		DLEU2	MYRF	MRPS21P7		MMP14
		MEX3B	NDE1	ACADSB		GALNS
		ZNRF4	GSTP1	MIR4515		MGAT5B
		NT5C2	UBN1	RNU6-507P		CDH4
		SNORD44	CDC14B	VPS9D1-AS1		MAFB
		CFLAR	EAF1	SH2D7		GPRC5B
		CDHR2	EFCAB14	SEL1L2		WBSCR17
		DLEU1	OTOS	R3HDM4		FADS2
		MINK1	TMEM179	C11orf71		INSM1
		MIR16-1	TGDS	SF3A3		NPDC1
		MIR153-2	SLBP	MIR4681		FAM20C
		DLEU7	SRGAP1	GAPDHP51		INSR
		STMND1	SF3B2	FBXO9		ACSF2
		MIR3914-1	ABCA17P	MACROD2-IT1		TMEM255B
		MTNR1B	DSTNP2	TNFSF13		LCN12
		DPEP2	MYCBP	SNRPD3		SLC38A10
		DNAH10	TEX38	STAG3L1		ITGA7
		MIR595	AATK-AS1	PDLIM1P4		FXYD6
		RNA5SP122	CD99L2	MIR4746		GRIN2A
		KARSP3	MIR4672	FAM103A1		IGFBPL1
		DNAH10OS	MRPS33P2	TRABD		SOX8
		DMRT3	MTND4P7	SENP3-EIF4A1		AHNAK2
		PTCHD3P1	FEN1	RBAK-RBAKDN		MAGI2-AS3
		SNORD72	MIR4518	ACY1		TIAM1
		SBF1	ACOX1	TCERG1		TMEM132A
		C1QTNF1-AS1	PKD1P6	MSH5		EFEMP2
		PDCD6	L3HYPDH	MFSD12		AKNA
		RN7SL558P	TMEM259	GUCD1		NAT16
		RPL21P135	ACTBP2	HSPB2-C11orf52		NEAT1
		RNA5SP28	MIR4440	ST20-MTHFS		NXN
		COX6B1P4	RNU6-605P	SUMO2		REC8
		TBC1D7	ACTG1	CISD3		CECR2
		RPS12P27	C19orf12	SMPD2		MAPK8IP3
		PSTPIP2	SRP72P2	AP3D1		FCHO1
		ATP5J2-PTCD1	FBXW5	NSUN5P2		NCOR2
		TNRC18P1	RBBP8NL	NAT9		LAMA5
		E2F6	RNU6-548P	MIR4650-1		CSMD2
		RASA3-IT1	CAPN15	EPHB3		FZD9
		SHANK3	GADD45G	SENP3		NOVA2
		CCDC17	MIR2467	BLOC1S3		PIEZO1
		PTCD1	ACVR1B	EPHX1		LMTK2
		PCDHA5	MFSD12	NHLRC4		ID3
		PCDHA6	B3GALT4	MVB12A		CTSD
		PCDHA7	ADARB1	EPRS		FAM213B
		PCDHA8	ZDHHC24	RPL31P7		GAL3ST4
		LEFTY1	TMUB1	ORAOV1		STIM2
		PCDHA10	MOB3A	EPS15		GRAMD1B
		PCDHA11	WDR34	LINC00909		CCDC80
		RN7SL538P	MIR4650-2	SLC26A1		HDAC10
		PCDHA12	RNU7-61P	SHBG		NPTX1
		RN7SL784P	ZNF470	HMGB1P27		TSPAN4
		PCDHA13	MBD2	AK9		SSC5D
		ATP6V0CP1	RUFY1	PRPF31		KIRREL
		PCDHAC1	INTS1	PDCL3P5		CDK10
		RN7SL623P	NHLRC4	SEMA3F		TPST2
		ATP5J2	ADSL	ESRRA		ZNF395
		ARPC1B	IFT43	AP2A1		ADHFE1
		NHS-AS1	RNU6ATAC27P	TMEM82		EFNA1
		UBE2L4	AP1B1	RNF207		OAF
		CKMT2-AS1	FTCD	MUS81		CACNG8
		DLX6-AS2	EFCAB5	FUZ		NTSR1
		PCDHA2	VMAC	MIR4651		MCF2L
		PCDHA1	FRS3	PMF1-BGLAP		TNS1
		PCDHA4	BRWD1-IT2	HES5		FBLN2
		PCDHA3	AGER	FBXO11		ITGA11
		MIR938	SDCCAG3	SPHK1		SORCS2
		GPRASP2	SQSTM1	RPS21P4		RIN2
		LRRC40	AK1	EWSR1		PLEKHH2
		ESRP2	SLC1A4	MVD		SH3BP4
		SPDYA	CPLX1	TUBG1P		MDK
		RNU6-1025P	RPL36AP41	MVK		TUBB3
		RPTOR	MIR4673	OSER1-AS1		SLC12A7
		MIR604	MAGI1-IT1	NOXA1		CAPZB
		ARMCX5	POU5F1P6	EIF2B5		GSN
		XRCC6	EVPL	WDR4		CD151
		ATG4B	SLC5A3	AKT2		IRF2BPL
		RN7SKP29	SMARCAL1	MIR4753		WSCD1
		RNU6-908P	MTND5P28	PUS3		RGS12
		NABP2	LINC00526	SHMT1P1		LSS
		FAM69B	RNU6-314P	PLVAP		STARD9
		RHBDF1P1	GGH	CALR4P		PSKH1
		DDA1	SNORA25	ST3GAL3		ADD1
		CD19	CLEC18C	SYCE1		TSPAN9
		SNX2P2	RPL10AP6	ANKRD37		MT2A
		NFIC	GDPGP1	RPS15AP10		TTLL3
		RABL6	SNORA41	PPIL6		SCN1A
		RNU6-873P	NOXO1	NSMCE4A		FAM107A
		ZNF846	CALR3	ANGPT2		AQP4
		RPL37	MIR484	DNAJC25-GNG10		MTA1
		NFATC3	FAM20A	SPATA33		PIGQ
		D2HGDH	CCDC78	RNU6-1223P		LZTR1
		RNU6-859P	PFN4	RNASE13		RAB26
		YEATS2	GRIN3B	SSBP3		B3GALT6
		RASAL3	CDK11A	UBXN11		SLC44A2
		SLC12A5	FAM228B	ALG1L2		TUBGCP6
		RPL34P26	TIMM13	BCCIP		CHKA
		LINC01159	S100A13	DOK2		CDK18
		RN7SL242P	SLC17A5	S100A2		LRP1
		FOXD3	ILF2P1	FRG1		SPTLC2
		MIR4441	ZIM2	WDR6		KIFC2
		ABHD8	BACE1	VDAC1P7		CACNG4
		NINJ1	METTL21AP1	SNX32		LGALS3
		KCNG3	TSPAN10	FAM192A		MLC1
		ZNF143	INPP5E	RNU2-42P		ABCA2
		PAICSP2	MEA1	P4HTM		KCNIP4
		SNHG7	RRN3	PLOD3		SLC26A11
		DDX28	ACOT9	RPS6KA4		SIRPA
		PIN1P1	MEFV	TMEM120A		KALRN
		TRH	RNU1-106P	TPPP2		ARSI
		CCDC183	PDIA3P1	RNASE8		GOLGA8B
		NKX2-2	WBP4	PGP		NUMA1
		RABEP2	APLP2	DCBLD1		HRH2
		PTPRN2	IQCK	RNU6-731P		EMP3
		ECT2L	G6PD	ST20		GPCPD1
		STARP1	RPL7P7	ARL2		LMTK3
		RN7SKP26	PIP5KL1	DNAJB14		HMGA2
		TPGS1	KLF16	PHOX2A		EMILIN1
		ZNF114	PANK2	HMGB3P24		CHN2
		NODAL	C14orf1	RPS2		COL9A3
		SFTA3	ATPAF2	RHOA		CDC42EP4
		IMPDH1P10	KTN1-AS1	FLRT1		TOX3
		PPP6R2	H1FX	GLTPD2		PLAUR
		MMP9	C2orf57	TADA2B		PLXNB1
		MIR4292	FLII	CEP76		LPIN1
		GPRIN1	RNU6-790P	WDR5		COL26A1
		ATP2A1	FMO5	RPL22		RGS3
		ARPC1A	ANKRD53	TTC14		EML3
		MRPL34	RPN1	CHCHD1		ABCA4
			PITPNB	GPR62		FAM214B
			PELI3	MORN1		MST1
			SLC35E1	ALDH6A1		SKI
			MFAP4	LRR1		ATP9B
			RER1	RNU6-998P		TAF1C
			FLRT1	FAM53B-AS1		NCLN
			RNU6-859P	MIR4745		THBS3
			RNU6-866P	HYLS1		CPA5
			TADA2B	DDX49		TBCD
			RNU6-920P	SLC2A4RG		SOBP
			RYKP1	PRKD3		ST5
			NEURL1	MIR4656		PRKCZ
			MIR4441	MSTO2P		PRKCA
			FGD2	TOMM40		CIRBP
			SHPK	RPS10P18		COMT
			LSM14B	NPM1		OBSL1
			S100A1	ZER1		LENG8
			L3MBTL2	THPO		AHRR
			TMEM8A	SYNCRIP		PHLDB1
			MIR4479	RPL36AP15		ABR
			RABEP1	ATP5E		PARP9
			OR7E62P	HN1		MTOR
			C18orf32	TSEN15P2		EHBP1L1
			SNRNP35	ATP6V0B		TIA1
			SLC16A6	MIRLET7A3		RTN4RL1
			KNOP1	MIRLET7B		NAT14
			RNU6-1024P	ZNHIT1		SGSM3
			UMODL1	MIR3153		TRIL
			MIR4745	RPL23AP23		HDAC5
			MIER2	PHYKPL		PNOC
			TCEB1P28	C11orf52		HSPG2
			NARF-IT1	LIME1		CD82
			FXYD2	GPR137B		DPF3
			ABHD15	RPL26L1		ITPR1
			CYBRD1	GOLGA2		PICK1
			DHX33	RHBDD3		C17orf62
			BAIAP2	VAX2		CCDC57
			MIR5194	LCA5L		MYO15B
			QRFP	RPL12P29		DNAJC18
			CRBN	TMEM141		PLEKHO1
			TGFB3	BGLAP		C16orf74
			RASA4CP	GNG10		RBM25
			ZER1	ARIH2		ARHGEF10L
			IFI30	GIGYF1		CHID1
			MIR2909	RHOQP1		PPM1E
			UBE2V2P4	TAPT1-AS1		CRELD2
			MTIF3	CDIPT		MIR3916
			COLQ	MIR3155A		CLN3
			MIR103A2	SMC1A		PDE6B
			ATP6V1B1	RPS2P41		LRCOL1
			ZNF580	UCKL1		CYBA
			NUP88	PIAS3		PKD1
			ATP5H	OVOL3		TNK2
			MIRLET7I	ST3GAL6		RDH5
			CCDC40	RN7SKP16		GATM
			TMEM198	RN7SKP18		ARC
			GIPR	SMYD5		CNN2
			ZFAND2B	GON4L		ZFHX4
			TIMM44	RNU6-253P		KCNIP1
			BRAT1	B3GNTL1		BCAN
			MIRLET7A3	TCF3		BMP7
			PFDN6	GAMT		CDH13
			CNOT6L	STK24		HJURP
			MIRLET7B	VPS72		CAMK2N1
			PGLS	ZNF282		CCND2
			RN7SKP150	ZNF845		PCDH17
			CMIP	HMG20B		MCAM
			MIR4298	SNORA48		SPRY4
			IFNK	BNIP3L		PYCR1
			LCA5L	SNORD10		AKAP13
			TMPRSS9	RPL21P8		PXDN
			DYX1C1-CCPG1	CCNJP2		CPVL
			RN7SKP139	PSMG2		RTN4R
			TMEM141	CCDC183-AS1		FBLIM1
			MIR657	GGN		MN1
			GNB3	GGT1		GAK
			CCT8P1	SAPCD1		APC2
			RHBDL2	COQ6		SLC1A3
			MIR3176	SNORD66		DTX3L
			MIR659	TCTA		MARVELD1
			MIR658	RHOA-IT1		GLI2
			MIR3132	AIFM3		GNG7
			TRNAU1AP	MIR191		BUB1B
			TUBGCP3	CHMP1A		NUAK1
			BBS1	UBXN6		PROX1
			MIR3173	ZFP1		PRKCB
			KCMF1	RNU6-24P		COL16A1
			SNHG12	UNKL		NACC2
			AGPAT3	MIR153-2		ANKRD65
			TRNT1	PCBP1		BIN1
			TNP2	ARID4B-IT1		RPS6KA2
			PUSL1	C1QTNF9		HELZ2
			C19orf25	TMEM143		FAM111B
			TPD52L2	SCAF1		SPTBN4
			GPR135	PHACTR2P1		SLC12A4
			MIR3199-2	C9orf163		ACACA
			CPSF3L	STX4		ACHE
			TPI1	TYW1		CHPF2
			MIR5587	YY1AP1		GLIPR2
			DUXAP7	BROX		ARHGEF7
			BSG	WIZ		HSD11B1L
			PIP5K1A	REXO2		ST3GAL2
			RPS27L	SLFNL1		MAT2A
			TCEB1P33	RN7SL574P		CIT
			TSGA10	ZDHHC20-IT1		TACC3
			ANKMY2	MSH6		SNN
			GLTSCR1	CCDC13		MIR210HG
			TEN1	RPS20P33		SLC25A17
			VPS36	PRKRA		SPPL2B
			MIR30C1	SLC25A6P3		TP53
			BCOR	ZCCHC3		CALHM2
			RPL7AP4	ALG2		TTYH3
			MIR30E	MCOLN1		AMDHD2
			MIR4269	MYO9A		SCAMP4
			ANXA9	MAPKAPK5		SPEG
			THAP8	BRF1		UBE4B
			HMG20B	SH3BGRL3		MYH10
			TTC19	TFPT		LMF1
			RPLP1P11	LYSMD1		NAGLU
			PRICKLE4	LRIG1		C11orf95
			SNORA48	SPRN		TEX261
			HKR1	EIF2B5-IT1		DEAF1
			SNORD99	SLC45A4		NME3
			RNU6-1153P	PPP1R37		EXOSC10
			ODF3L2	NKPD1		PRCD
			DAGLA	MTDH		SGSM2
			RNU7-20P	HNRNPLP2		MAGI2
			TMEM258	SYPL1		TNRC18
			CCDC183-AS1	NCF2		SPEN
			S100PBP	FAM8A3P		XKR5
			ATPAF1	SWI5		PACS1
			MRPS31	NDUFA3		REST
			BRWD1-IT1	SZRD1		CYTH1
			IZUMO4	GOPC		VPS37B
			SRRM1	TBCE		NYAP1
			HIST1H4H	RN7SL663P		RNF213
			C16orf62	TNPO1P1		ACBD4
			C1QBP	ATP6V1C2		IRF7
			PCM1	FBF1		TLE6
			MIR15B	CAMK2N2		ZDHHC16
			MIR16-2	H2AFX		TMEM181
			DNLZ	MMP23B		OSBPL7
			UNKL	SNX15		HSPB7
			MIR153-2	MBNL1-AS1		CARS2
			RMI2	AIDA		RAB40B
			RPS27P15	PNMA2		SNRNP70
			IL20RB-AS1	TAF12		ADORA2A
			LINC01011	CCDC9		FAM83G
			LYG2	ENTPD5		FANCA
			TRIM36-IT1	MIR1233-2		SCN9A
			CAMK2D	MRPL28		KLHDC4
			CAPS	PLEKHJ1		RHBDL1
			RPS27P25	ABHD14A		LINC00511
			ZNF250	MRPS24		ASGR1
			RPS6KA2-IT1	MTHFS		PPP1R14B
			ABRACL	CHRD		DOK3
			CALM2	SOX15		C1orf159
			MYH11	NUDT17		RAPGEFL1
			IKBKG	C16orf95		CEACAM1
			UQCRFS1P3	GPT		RAPGEF3
			RN7SL573P	HMGN1P17		PAFAH1B3
			RN7SL574P	DALRD3		DNAJB12
			NIPAL3	NDUFAF3		DGKZ
			GSTZ1	MSTO1		RALGAPA2
			PRM3	CYCSP22		MAN1C1
			CACNA1B	ELP3		TONSL
			TIMM9P2	TRIM73		STAT6
			GTF3A	CDCP2		CD63
			PTTG2	ZBTB46		ANKFY1
			VPS53	FAM193A		CTSA
			GTF2F1	SMAGP		ISYNA1
			RN7SL442P	SNRPFP2		TM9SF4
			ZNF575	ARIH2OS		POLE
			DNAJC17	SRM		GNPTG
			PARP11	CIB2		KIRREL3
			CHADL	TMEFF1		TMEM240
			LENG9	NKX2-2		CTDSP2
			AUTS2	CDC34		TRMT1
			HDLBP	RPS10P2		PDE8A
			PURG	SPTY2D1-AS1		PLTP
			FAM228A	HMGN2P16		PKM
			DNAAF2	RPS3P1		PLEC
			DECR2	RN7SL177P		KLC1
			CHTOP	CCDC50		DDX11
			RN7SL663P	TMOD4		SLC35E4
			WIPI2	HNRNPA1P24		RFX3
			RPL34P21	CD68		QRICH2
			NDUFS1	MIR4292		VASN
			TBCA	MIR548T		LOXL4
			CCDC106	MIR4316		EHD2
			NDUFB10	FLYWCH1P1		LUC7L3
			GPSM1	MRPL38		LITAF
			NDUFV3	MRPL34		HAGHL
			HAGH	CHAD		EGR1
			PRDX2P3	CCDC39-AS1		FAM179A
			C3orf80	METTL10		FAM65C
			ZC3H12C	PPDPF		ZNF717
			HIGD1AP16	CCDC13-AS1		UAP1L1
			SSH2	EXOC3L2		BSN
			NAA35	THAP3		FAM132A
			ASAP1	DNAJC8		ETS1
			RPL31P52	ENTPD8		PAPSS1
			SOCS1	LHPP		MAPK12
			GPX4	UTS2B		SLC2A6
			USP49	HIGD2A		NUP85
			MEIOB	ABCF3		LINC00963
			GPT	CHRNA1		FAM129C
			SPTAN1	UFSP2		RNF43
			PRPF8	RPS24P7		CAMK2B
			COX7BP2	RNU7-187P		MYH9
			TBL3	NOP16		KLHL26
			ABHD16B	SPIRE2		POMT1
			PHACTR4	MIR3944		WWTR1
			ZSCAN18	HSPA1B		DDX17
			RPL21P123	LINC00337		NOTCH1
			CDK3	POLR2H		MIB2
			WIPI1	POLR2I		MVP
			NINJ1	NKX2-2-AS1		CTNS
			FAM173A	ZNF43		MUM1
			PDPR	MTG1		CATSPERG
			ZNF747	POLR2B		UBR4
			NFYC	MIR1303		TXNDC5
			TTC7A	MIR1227		N4BP3
			MIR340	MIR1237		GSAP
			MIR338	TUBG2		OCIAD2
			CIB1	SBNO2		LINC00237
			CHERP	CD52		UBE2H
			PRDX3P1	ST3GAL6-AS1		CTSZ
			IPO7	DFNB59		FRMD6
			MRPS6	EIF1AXP2		STK10
			RNASET2	ICK		NR4A1
			NPIPP1	SPATA13-AS1		TPPP3
			RPS15AP18	FBXL16		SLC43A2
			RN7SL160P	OR6L2P		FAM183A
			ZCRB1	CFL1		PHF19
			NQO2	OR7M1P		SMTN
			NME4	KDM4A-AS1		FMN1
			MIR4270	C1QTNF9-AS1		OPCML
			TMOD3	RPL32P29		SPOCK2
			ATG2B	PIAS4		PPM1K
			MIR4292	C15orf40		NLK
			NUP210P3	PHBP5		SLC15A3
			TBC1D2	ANKUB1		C1orf198
			ZNF584	SENP8		ZYX
			PLCXD1	RNU6-5P		SAPCD2
			MIR1250	AP5Z1		PLAT
			TMEM243	RNASE7		SSH3
			LSG1	NDUFAF7		CLIC4
			TP53I13	PPIAP20		HIC1
			KRR1P1	GET4		MAFK
			ANKRD54	ZGPAT		PYGB
			UBR1	UBE2CP3		RCOR2
			MIR3923	MIR1914		TTYH1
			C2orf61	HNRNPL		PTRF
			IFT140	HNRNPAB		SLCO4A1
			ZNF69	KISS1R		SPON2
			RN7SL110P	PAXIP1-AS2		EPS8L2
			SETD1A	HHATL-AS1		CDC25B
			TRIAP1	SMG7		PITPNM2
			CTU1	RNU2-65P		S1PR3
			MIR1180	ODF3B		LSP1
			MIR1539	RNU2-70P		KAZALD1
			RNU7-181P	POM121		RAB31
			MIR1908	ANGPTL3		PFKFB3
			HDAC4	MIR1470		CYB561
			ETV7	BTBD6		PSMD12
			RNU7-136P	TBCB		LIF
			MIR1972-1	MIR3619		PAX8
			C2orf15	HDGFRP2		PTK2B
			PPHLN1	MIR3909		C18orf25
			GSKIP	MIR1233-1		MYO7B
			TMEM138	WDR90		ANO1
			ZNF623	HIP1		PTGR1
			PRICKLE1	EIF2B5-AS1		BLOC1S5-TXNDC5
			CEP164	WRB		SEC61G
			ZNF581	AP2M1		TMEM184A
			ARSG	MIR3917		PTMA
			SBNO2	VWA5B2		SEL1L3
			ZNF7	XPO7		TRIM29
			CTXN1	STK24-AS1		APOL3
			RNA5SP387	MIR425		GNA12
			RPL7P11	RBM34		C3
			FAM49B	CLCN2		PCDH1
			PMS2P5	MAST3		YARS
			PRM2	H3F3AP4		UBE2J1
			TELO2	SULT6B1		PLK3
			PRM1	MIR3605		PDGFRB
			RNU2-33P	PAXIP1		COL6A1
			OR7E46P	MIR1271		LMNB2
			RNU2-10P	BTBD1		TRAF1
			SLC35E2	GPBP1L1		IARS
			DYX1C1	CLTA		TPM4
			LIPT1	CLTB		JADE2
			GLYR1	HMGXB4		ISLR2
			HABP4	HMGB3P9		ZNF680
			SLC25A39	CHAF1A		CD99
			HNRNPL	ZNF219		BCL2L1
			MAPK7	PFN2		EVC2
			MAPK6	RPL32P9		SEMA7A
			MIR1913	ABHD14A-ACY1		RHPN2
			MAPK1	OTUB1		SLK
			XRCC3	ZNF799		NUB1
			PRKAR1A	COX8A		RFX2
			ATL2	NCAM1-AS1		RBBP8
			DHRS7	GNE		C5orf64
			MIR1288	PDCD6		IRAK1
			ODF3B	PGK1P2		SHROOM3
			MIR3619	TUBB1		MGLL
			SETP5	IGFBP7-AS1		IQCE
			MIR1205	DUTP6		LDLRAP1
			MIR1207	MRPL37		MCC
			WDR90	RNU6-877P		TUBB4B
			HIP1	NPM1P29		C8orf46
			THRAP3	TMEM69		ARHGEF28
			OR5AH1P	SCO2		TRIB1
			VTI1BP4	AFAP1-AS1		CRLF1
			WRB	SLC25A34		EMILIN2
			SSR4P1	RN7SL482P		ANGPTL2
			AP1S1	ABHD14B		SPRED2
			SPSB2	KLF3		ATP10B
			MIR1229	UBE2I		RIN1
			PCDH9-AS1	MAPKAPK5-AS1		UBE3C
			PCDH9-AS2	URGCP		AARS
			MAST3	CSNK1G2-AS1		RNF187
			BRWD1-AS1	IGFBP7		NCMAP
			PCDH9-AS3	FAM131A		SIPA1
			PCDH9-AS4	ZNF407		RPS7
			JOSD1	MACROD2-AS1		ARNT
			PPP2R5D	RPS21P1		RPLP2
			LEO1	RANBP9		RPL35A
			PPP3CC	PGAM5		RPL27A
			PPP1R7	BUD13		RPS21
			OR7E91P	ID2		RPS16
			TRPV1	RNU6-14P		HSD17B14
			CARD9	BTBD7		NR2E1
			TYW1B	IDH3A		HCN2
			PHF20	RN7SKP214		BDH1
			WDR81	RNU6-26P		GNAI2P1
			GLRX5	DDA1		GNA11
			RPS4XP17	ENAH		MYRF
			OTUB1	FZR1		GSTM4
			COX8A	THEM6		NDUFS8
			PDCD6	CEBPZ		KRT80
			MRPL30	PKNOX1		REPIN1
			GJA9	RABL6		TRMT112
			PEX10	PDIA6		MAP1LC3A
			SCOCP1	SDAD1P1		NCAPD2
			SCO2	AUNIP		MRPL48
			NAGK	SCNM1		IFIH1
			TCEB1P21	ARFRP1		VASP
			DMTF1	RTEL1-TNFRSF6B		AMN1
			RPL4P6	C5orf56		CRIP2
			MIR423	PPP1R16A		PLIN3
			ADAMTS9-AS1	ZNF443		SNHG6
			RNF126	TRAPPC6A		SERPINB6
			CYB5D2	RNF216P1		PIP5K1C
			ANKRD13B	PRC1-AS1		ZFAND1
			RN7SL757P	MSANTD3-TMEFF1		TGDS
			RN7SL735P	CCDC183		DCPS
			CECR5	NOL7		MAP4K4
			NPLOC4	ALG3		PSMB4
			PTPRG-AS1	MMAB		BBC3
			COX6A1	PLIN4		EEF1D
			KCTD20	SLC25A26		SH3GL1
			DPP3	ZNF410		SEC14L1
			PXT1	ZDHHC20		SEC13
			COX6B1P3	RBM7		CLIC3
			MAGI1-AS1	DHX32		RPS3
			STPG1	RAB42		RPL26
			BTBD2	FAM86HP		RPS29
			AMZ2P1	RBM6		EEF1A1P5
			EAF1-AS1	LHFPL2		ENC1
			FLVCR2	CCDC96		SLC13A3
			FXYD6-FXYD2	TMEM209		NFIA
			SMC4	CSNK1G2		GIMAP5
			EXTL3-AS1	RBAKDN		DENND2A
			LINC00957	TNFAIP8L2		VAV2
			KRT18P38	RNU6-278P		RELA
			LYG1	RNU4-59P		SLC9A3R2
			SORBS3	SAPCD1-AS1		RPL29P19
			MITD1	GRK5-IT1		ITGA5
			ZNF256	RNA5SP399		RPL18A
			EFCAB14-AS1	FAM76B		FYTTD1
			FZR1	LOC440461		KLHL29
			TTC28-AS1	CCDC124		CABP1
			CYCSP1	NCLP1		OSBPL6
			ZSWIM7	DGKQ		RN7SL76P
			RNA5SP493	TNFSF12-TNFSF13		SLC6A9
			TSTA3	RNU4-53P		ADSSL1
			IQUB	TMEM165		MIDN
			C17orf53	RNU4-32P		FBXO43
			RABL6	MCPH1		ALOX5AP
			RNF214	SF3A2		SCNN1A
			AUNIP	NLRX1		ADM2
			EIF3L	SUN1		ZFP36L2
			DNAL4	RNU6-571P		TINCR
			RPL22P19	MIR1224		P2RX7
			PPP1R16A	GPR37L1		GSTP1
			LINC00310	RN7SL864P		UBN1
			MIR22HG	NOL9		LINC00354
			RPS5P2	ADAM3B		NF2
			LRRC23	RN7SL846P		NHSL1
			TEX22	RNA5SP475		PIM3
			AKTIP	RAD52		TMCC2
			RPL17P17	NSUN5P1		RASD1
			PIK3R2	RBAK		BCAS4
			TMEM109	MARK4		BET1L
			ALG12	NEIL2		CSK
			SMIM7	MIR761		KIF25
			CCDC183	RNA5SP440		FAM212B
			TOMM6	CCDC171		TMEM179
			TEN1-CDK3	RN7SL749P		LINC00659
			CNDP2	RIBC1		DUSP8
			TRAF2	KCTD17		C14orf2
			ZNF764	TADA1		FBLN7
			MCFD2	ROS1		DPP9
			REV1	DNASE1L2		GRAMD4
			NARFL	ZNF750		SCYL1
			RNU7-87P	AIMP1P1		NEK8
			CORO6	GEMIN7		MIR4658
			ZFYVE19	ZNF362		ILVBL
			RNY4P13	RNU6-850P		RHOT2
			CCDC96	CABLES2		ZNF789
			TMEM209	FBXO31		TRPT1
			TXNDC9	ANO8		FERMT3
			DDB1	COPE		FAM221A
			GRHL3	ICMT		BPTF
			RNF130	ENSAP1		DPM2
			SNHG10	MACROD1		AATK-AS1
			LOC440461	SSBP3-AS1		TNFRSF6B
			RNU4-68P	CDIPT-AS1		MIR4691
			RNU4-40P	IPP		DUSP8P5
			NCLP1	PAOX		MTND4P7
			TMEM204	ISCU		UQCR11
			WDR46	REEP6		NAPA
			RNU6ATAC34P	SNORA67		NEDD8-MDP1
			RNU6-574P	SNORA26		NAPA-AS1
			RBM33	RNF4		EPHA1-AS1
			OVCH1-AS1	RNU6-228P		FEN1
			RNA5SP462	SNORA63		COASY
			RN7SL850P	RNF13		RNU6-507P
			RAN	ARL10		FDPS
			DTD1	SNORA14A		RPL7AP66
			SLC29A4	RN7SL470P		MIR4761
			ZNF768	RANBP10		ACOT2
			DICER1	KDM8		WDR82
			C14orf180	RNA5SP330		ST13P4
			FAHD1	RN7SL1		PKD1P6
			NSRP1	POM121C		MPST
			RBL2	A3GALT2		ZNF775
			RNA5SP434	GGPS1		FBXO6
			RN7SL761P	FOXK2		FCGR3B
			SLC27A1	HOMER3		TMEM259
			BRWD1	RNU7-138P		FCGR3A
			NTAN1	RNU7-176P		FCGR2B
			RN7SL751P	WDR24		MIR4440
			RNA5SP445	IL12RB1		HNRNPA1P59
			MGAT4B	IPO7P2		TNFSF13
			DNASE1L2	RNU6-115P		ACTG1
			GATC	ZNF276		MORF4L1
			RNU6-672P	SNORA64		SNRPA
			DICER1-AS1	PHC2		KRI1
			CCDC175	MIR595		FBXW5
			ROM1	PSMD2		MIR4730
			CABLES2	LRP4-AS1		DDX10P1
			EPB41L5	CYB5RL		ACTN4
			GPR107	TRAF7		IGSF23
			RPL8	TMEM253		ENDOV
			RPL17	STX8		GLYCTK
			RNU6-296P	PTBP1		CEMP1
			RN7SL638P	CACYBPP1		FGF1
			RNU4-25P	TYMP		MIR2467
			SNORA77	MSH5-SAPCD1		SMARCD3
			RPS6KA2-AS1	ECH1		MIR4758
			MACROD1	ECHS1		MFSD12
			IREB2	RTEL1		SMARCD1
			TRAPPC12-AS1	RNU6-1281P		C17orf82
			TMEM44-AS1	MIR566		KLHL12
			LENG8-AS1	RN7SL229P		DHRS4
			C15orf65	SIPA1L3		CDK5RAP3
			SNORA49	RN7SL244P		NANOGP4
			ETHE1	NOA1		C17orf78
			FTCD-AS1	ARID4B		ITPKC
			RNA5SP233	OSBPL5		TMUB1
			RN7SL526P	LRFN3		THAP2
			SNORA37	MPDU1		MOB3A
			NFYC-AS1	E4F1		RNU6-638P
			RNU6-249P	FXR2		SPACA4
			RN7SL162P	RN7SL253P		CATSPER3
			RN7SL146P	DYRK1A		FHL3
			EHMT1	DVL3		APOC4-APOC2
			IL20RB	MRPS21P8		MIR4750
			SNORA70	URGCP-MRPS24		AP3D1
			CENPV	ZNF490		RNU4-21P
			COMMD5	CNOT6		ZNF517
			SNORA28	FAM21A		ZFP41
			SNORA23	MIR647		EPHB3
			C19orf44	PRPSAP1		ZNF888
			GIT1	MIR641		MIR4710
			SNORA12	OSBPL9		FAM181A
			RNA5SP330	MAP1LC3B		CEACAM22P
			RN7SL502P	DAP3		CEACAM16
			INHA	SAT2		MFRP
			KCTD2	MIR625		MIR4766
			SNORD37	IER2		PRPF31
			MED26	RNU6-1159P		ESRRA
			FAM57A	CASKIN1		MIR4489
			TMEM52	ULBP3		ETF1
			SCARNA11	RPTOR		DPM3
			USP48	TBC1D14		TGIF2-C20orf24
			TRIM59	MTFR1L		EFCAB5
			RNU6-142P	CLOCK		COQ10B
			SCARNA13	ZNF414		VMAC
			SNORD51	SNORA10		SET
			SNORD58C	WDR18		HSPD1P14
			RNF5	PXMP2		MUS81
			RN7SL377P	C19orf71		NME1-NME2
			RNH1	CCDC39		PMF1-BGLAP
			IL12RB1	VPS9D1		FBXO11
			LACTB	ASPRV1		PAQR4
			TMEM75	ARL8A		MIR4721
			SNORD58A	RN7SKP292		TICAM2
			SNORD58B	RN7SKP294		SPATS2
			EP400	FAM161B		SQSTM1
			SNORA64	RPL7L1P3		EWSR1
			MIR595	PTGR2		TMEM205
			TBC1D9B	TMEM80		MVK
			SNORD125	EIF5AP3		BEST4
			PIGB	HHATL		EIF2B5
			H1FX-AS1	HMGB1P21		MAGI2-IT1
			PDXDC1	RAC1		ALDH2
			PTBP1	ZNF296		RNU6-130P
			PIGL	LRRC47		RNU6-132P
			RPL13P5	MIR2276		MTX1
			IFT80	STMN1		SLC5A3
			TYMP	ACSBG1		ABCD1
			ECH1	EIF4A1		CTC1
			ZNF682	ABHD8		LINC00094
			BAG5	RNU6-787P		DLEU2
			SIPA1L3	KDM4A		MIR4461
			PABPC1P1	DOT1L		RNU6-236P
			TTLL5	WDR45B		LRRC8E
			SCAMP1	EIF4G1		STK19
			C15orf62	PCGF2		C19orf45
			ST6GALNAC6	MIR4763		DLEU7
			E4F1	PTPN12		CLCP1
			SNORA8	PACS2		ZSWIM4
			UIMC1	FAM53B		BTBD16
			FLYWCH1	RPS15P9		C5orf42
			MKL1	ECE2		PTGES2
			RPAIN	RASAL2-AS1		RPS15AP10
			LINC01170	PTPRN2		MAP4
			USP31	EFNA2		NOXO1
			GTPBP1	RN7SKP30		NAGS
			CHD1L	RNU6-720P		PCSK4
			FAM21A	RN7SKP51		LINC01109
			MIR642A	TMEM63A		CALR3
			MIR634	CEP57		RNU6-1223P
			FAM103A2P	ZNF564		MCF2L-AS1
			TP53I3	ZNF709		SNORA52
			MIR635	PWP2		SBF1
			ARID3A	ZNF791		DNAJA1P6
			RNA5SP159	RN7SKP78		MC1R
			MIR628	AGAP3		GRIN3B
			RNU6-1255P			PFN4
			METTL6			C19orf70
			ZZEF1			ANXA4
			MIR611			FAM228B
			PSMB3			TIMM13
			PSMA7			TIMM10
			TBC1D14			CLDND1
			MTFR1L			TSPAN16
			MIR602			CNNM3
			LLGL1			MAN2B1
			EGLN1P1			RUSC1
			RPL9P30			FBXL22
			RNU6-862P			TAF1B
			FADS1			TREH
			APOPT1			WDR6
			GTF2IRD1			TAS2R62P
			ZNF225			TAS2R60
			GCSHP3			SDHB
			RNU6-928P			ADAMTS7
			RNU6-937P			TSPAN10
			AATK			APOC4
			C19orf71			APOC2
			B9D1			RRN3
			C3orf14			DNAH17-AS1
			ZNF224			PATZ1
			PASK			APEH
			RN7SKP292			RNU1-106P
			NCOR1			SNX32
			ENO2			IQCK
			MTND4P26			SRPK3
			GCC2			P4HTM
			DSCAML1			G6PD
			RGL2			KLF16
			ZNF800			SIX5
			MTND3P10			NKIRAS2
			TBC1D1			FSTL1
			DCAF4L1			PLCD3
			MIR4653			DCDC2C
			RABGGTA			CCDC159
			RAB27A			C2orf57
			CECR5-AS1			ANKRD23
			LRRC47			HNRNPA1P71
			ELF1			PPP1R3F
			RGS17P1			CIITA
			MIR4804			FLT3LG
			TMEM44			MIF
			EIF5B			RPUSD1
			PDS5A			MIP
			MIR4763			ARHGDIA
			ZNF135			ANKRD53
			KTN1			DUSP14
			RNU6-801P			ARHGEF2
			MGRN1			RPS23P10
			PTPRN2			SLC35E1
			EEF2			FLRT1
			CTU2			TADA2B
			MIR548H2			RPL23A
			ACAP3			PDZD7
			MIR378D2			ALDH16A1
			MIR4722			RPS23P9
			EEF1B2			ARVCF
			PVT1			HNRNPUL1
			MIR4420			CTD-2270F17.1
			RILPL1			RNU6-920P
			ZC3H7B			ADRM1
						MIR4441
						SHPK
						ATIC
						OFD1P17
						OR7E62P
						MPG
						PRPF4
						KNOP1
						DCAKD
						MIR4745
						RRAS
						MIR4635
						MIER2
						SLC2A4RG
						RPS15
						GRWD1
						TRPM1
						PKMYT1
						ABHD15
						TLCD1
						AUP1
						MSTO2P
						GLUD1P3
						BAIAP2
						EXOSC5
						WDR20
						C14orf93
						GPR108
						MIR4271
						GLI4
						GRIP2
						MIR4309
						TGFB1
						RPL13P
						CDC26
						MIR548AO
						THPO
						TAS1R1
						TAS1R2
						MCMDC2
						ATP5G2
						ATP5D
						RPL36AP15
						ATP6V1B1
						ATP6V0C
						PIH1D1
						ACOX3
						MIRLET7G
						DUS3L
						MIR4304
						TIMM44
						TM4SF19
						MIRLET7A3
						MIRLET7B
						SPHK2
						LIME1
						MIR3177
						MYL9
						PGLS
						INTS5
						RN7SKP150
						RPL18P10
						RHBDD3
						MIR4298
						SP8
						TMPRSS9
						B9D2
						HMGA1P3
						MPRIP-AS1
						RUSC1-AS1
						TMEM141
						MIR657
						BGLAP
						NANOS3
						ITPRIPL2
						RN7SKP75
						ARIH2
						RN7SKP79
						TRNAU1AP
						VPS16
						SNHG12
						MTND5P11
						BCKDHA
						PUSL1
						C19orf25
						MTND4P12
						CPSF3L
						BCL2L2
						MIR5583-1
						OVOL3
						THAP4
						SDHAF1
						TXNDC11
						SLC35G2
						MIR211
						CAPN12
						FAM83E
						MIR210
						BSG
						ACAD10
						RNU7-43P
						GON4L
						PABPN1L
						ZNF358
						RNU7-36P
						B3GNTL1
						SLC9B1
						ADM5
						TCF3
						MIR200B
						RN7SL657P
						C3orf62
						SNORD77
						GRIFIN
						MIR4269
						SNORD91A
						HMG20B
						SRP14-AS1
						TMED7
						PGAM1P11
						SNORD91B
						P2RY11
						TMEM106A
						SNORA48
						CASZ1
						LY6G5C
						SNORD99
						CERS2
						DNTTIP1
						CYP2W1
						DAGLA
						TMEM258
						CCDC183-AS1
						GGN
						GGCX
						S100PBP
						CIRBP-AS1
						ZMPSTE24
						ZNHIT2
						SNORD66
						CEACAM19
						ADAT3
						IZUMO4
						SRRM1
						SPRY3
						MIR135A1
						WDR93
						GAMTP2
						MIR191
						C16orf62
						KAT2A
						ALDH1L1-AS2
						PAK4
						DLEU1
						STUB1
						GSN-AS1
						MIR16-1
						LRRC24
						SCARNA10
						DNLZ
						MIR153-2
						C22orf15
						IFFO2
						SNORA57
						MIR181C
						C7orf43
						TGIF2
						GUK1
						RNU6-112P
						C9orf163
						CAPS
						ZNF250
						YY1AP1
						CAPNS1
						DPH3P1
						FOXP3
						IKBKG
						C9orf47
						VRTN
						IBTK
						CALML3
						EPS15L1
						PCED1A
						TCFL5
						MSH6
						C19orf54
						VAMP1
						RPS20P33
						BRF2
						SYDE1
						RBM15
						RN7SL387P
						ATPIF1
						BRF1
						TFPT
						CRTC3
						RPL38P4
						RAI1
						EIF2B5-IT1
						TMEM19
						OPCML-IT1
						OPCML-IT2
						RAI14
						EVA1B
						GMPPB
						GMPPA
						RPL39P38
						CD27-AS1
						PNPLA2
						LENG9
						SPINT2
						HDLBP
						PPCDC
						NDUFA3
						FAM228A
						AMIGO3
						OVCA2
						LPAR5
						RN7SL646P
						CYB5D1
						CD248
						WIPI2
						RN7SL619P
						JTBP1
						FBF1
						CAMK2N2
						RN7SL622P
						LINC00854
						GPSM1
						HIGD1AP16
						ENTPD2
						EIF3G
						MIR3174
						USP3-AS1
						WRAP53
						SSH2
						RPL36
						MIR3191
						NEDD8
						ALDH4A1
						PLEKHJ1
						ASAP1
						SOX10
						CD27
						CHRD
						MKNK2
						TXNRD2
						NFIC
						DALRD3
						NDUFAF3
						MSTO1
						COX7BP2
						DGAT1
						TBL3
						CHCHD10
						PNPO
						GPR15
						ERLIN1
						RPL21P116
						HSPB9
						RPL21P123
						CBX8
						SNORD121B
						STX16
						VAMP8
						RN7SL279P
						ARIH2OS
						ASPDH
						MIR338
						NME2
						SMCR5
						NME1
						CHERP
						CDC34
						ERVK3-1
						KAT5
						MIR324
						MRPL20
						MRPS6
						DNAH17
						NPIPP1
						HMGN2P16
						SSNA1
						RN7SL160P
						C20orf144
						RPL31P2
						VAC14-AS1
						SH2B1
						TP53INP2
						ARHGEF7-IT1
						ATP5SL
						PRSS36
						CACNA1C-IT3
						NMT1
						CACNA1C-IT2
						CACNA1C-IT1
						SSTR5
						HNRNPA1P24
						MIR4292
						TM9SF1
						AGPAT2
						TAPBPL
						CDRT15P1
						OSTCP8
						MRPL38
						DCAF8
						RPS29P22
						ZNF77
						SLC2A11
						GAPDHP48
						PPP1CA
						HSD17B1
						MIR1238
						CCDC97
						MIR1250
						TCTEX1D4
						DLGAP4
						TP53I13
						NSUN4
						HIGD2B
						C19orf33
						PRMT1
						CHD3
						ABCF3
						LINC01114
						IMPDH1P11
						HSD17B1P1
						RN7SL624P
						LINC00398
						HSP90AA1
						MIR1908
						HDAC4
						CHUK
						HSF1
						HSPA7
						HSPA6
						MIR1972-1
						RNU7-140P
						POLR2L
						ZNF536
						MIR1301
						POLR2F
						SLC35G6
						POLR2H
						ZSCAN21
						CALML6
						POLR2I
						LINC00457
						CXXC5
						SSTR5-AS1
						TAS2R41
						MIR1227
						SBNO2
						ALDH1L1-AS1
						TRMT61A
						MIR1290
						VPS54
						TXNRD3NB
						MIR1178
						MIS18A-AS1
						EFHD2
						ZNF8
						TM4SF19-AS1
						AAK1
						ZNF7
						CTXN1
						RAB14
						CENPB
						EFCAB12
						PRR15L
						GLS2
						PHYHIP
						ARHGEF7-AS1
						JMJD8
						TRMT44
						ARHGEF7-AS2
						ZNF438
						CFL1
						CACNA1C-AS4
						CACNA1C-AS2
						YY1
						HMOX2
						SNORD105
						MTND6P4
						MYADML2
						C22orf23
						BIRC6-AS1
						ANKUB1
						ZNF3
						FUK
						OR7E46P
						MIR671
						CACNA1C-AS3
						ZGPAT
						MIR1302-4
						MIR1287
						TAF9B
						MAPRE1
						SETDB1
						DHRS4-AS1
						MAGI2-AS1
						MAGI2-AS2
						HM13-AS1
						OTUD6B
						CNP
						MIR1286
						ZNF469
						PRRT3-AS1
						C4A-AS1
						BTBD6
						TBCB
						MIR3619
						MIR1205
						COX10-AS1
						ACTR3BP4
						MIR1207
						USP3
						CLIP2
						EIF2B5-AS1
						METTL12
						AP2M1
						ZAR1
						VWA5B2
						LYPLAL1
						DLEU7-AS1
						MIR425
						PIK3IP1
						MIR1229
						OR5K2
						ZNF544
						CLCN2
						PPAN-P2RY11
						CLCNKA
						PDCD11
						ASIC4
						CUEDC1
						LSM7
						TRAPPC2L
						TCF25
						PPP3CC
						RPL13AP17
						GLYCTK-AS1
						OR7E91P
						FAM102A
						TRPV1
						MIR3914-1
						GPBP1L1
						LSM3P5
						CARD9
						ZBTB48
						LOXL3
						PHF20
						CPOX
						LAMTOR4
						PARP3
						PFN2
						WDR81
						RPL32P9
						OTUB1
						CCDC58P5
						COX8A
						RXFP4
						PDCD6
						BCL2L10
						PFAS
						MRPL51
						CRIP1
						PABPC1P7
						CRK
						NPM1P29
						TMEM69
						HMGB1P23
						CREB1
						NAGK
						TCEB1P21
						ANKRD39
						MIR423
						USP4
						C8orf82
						RNF126
						GMPR2
						HTRA2
						ANKRD13B
						EML4
						RPS10P16
						CHMP4C
						CECR5
						RN7SL735P
						ARPC3
						RPS12P10
						NPLOC4
						DHRS4L2
						IGFBP2
						EIF4EBP2P2
						PCYT1A
						FAM131A
						UBE2D2
						MRPL35
						ACTL10
						IGHMBP2
						RANBP9
						KLHL10
						SLC31A1
						TXNRD3
						ZFC3H1
						HSPE1P3
						PDCL3
						SORBS3
						DCP1B
						RNU6-14P
						TUFM
						TSR1
						ZNF771
						RNA5SP496
						ZNF341
						FAM136A
						ZBTB7A
						CALHM1
						FZR1
						DNAJC7
						RN7SL181P
						C17orf53
						RABL6
						TST
						ARFRP1
						PPP1R14A
						RIMKLBP2
						ZBTB45
						VAC14
						CTRL
						RTEL1-TNFRSF6B
						BCL2L2-PABPN1
						RPL22P19
						DNAJC4
						PIGF
						LINC00310
						STX6
						MIR22HG
						RPS5P2
						DCTPP1
						NT5CP1
						RNU6-1309P
						RPS3P7
						MED30
						TMEM109
						LINC01111
						MBD3
						TMEM91
						WDR83OS
						SNORD87
						ATG4D
						SMIM7
						CCDC183
						MRPL9P1
						RNU6-1028P
						NOL7
						CSNK2A1
						MMAB
						ALG3
						TIGD5
						PHKG1
						ATP6V1E2
						CORO6
						TMEM38A
						ANAPC7
						HM13-IT1
						RNY4P13
						CCDC96
						UBAP2
						NPRL3
						KIF13B
						BAIAP2-AS1
						EHBP1
						DNAAF1
						GAN
						SNRNP25
						FAM181A-AS1
						ALLC
						C22orf46
						CHMP6
						RAB40C
						ZNF598
						COIL
						C9orf172
						RNU4-40P
						NCLP1
						C14orf80
						TNFSF12-TNFSF13
						NUMBL
						RNU4-32P
						TMED7-TICAM2
						SF3A2
						KCNMB1
						DBP
						TSSK4
						NLRX1
						CYTH2
						TVP23CP2
						KCNJ6
						MIR1224
						KCNJ14
						ZFHX4-AS1
						RNU6-530P
						RANBP2
						RN7SL850P
						SSU72
						IPO4
						RNU6-476P
						PRR22
						MOK
						LINC00552
						SLC29A4
						TATDN2P2
						CHMP4A
						NPEPL1
						PABPN1
						NSRP1
						SLC7A5P1
						SLC27A1
						CCDC171
						SH3D21
						NTAN1
						RNA5SP445
						TBC1D17
						DMWD
						RHOQ
						DMPK
						PCBD2
						MGAT4B
						RNU5B-1
						TCTEX1D2
						ZNF750
						ZNF394
						LONP1
						ABHD17A
						SNORD32A
						SNORD33
						BRD3
						SNORD34
						SNORD35A
						ZNF362
						ROM1
						CABLES2
						DNMT3A
						RNU6-767P
						RNU6-337P
						HNRNPA3P2
						FAM161A
						RN7SL775P
						RN7SL604P
						RPL8
						FLYWCH2
						ABCB10
						RPL18
						DLG4
						RNU4-25P
						TLDC1
						MACROD1
						RAI1-AS1
						C20orf24
						KIAA1614
						RNASEH2C
						COX6CP2
						LENG8-AS1
						WFIKKN1
						IPP
						SUB1P2
						RNA5SP233
						RNA5SP232
						PPP1R3E
						PLD6
						SNORA70
						MIR181D
						RN7SL146P
						SLA2
						FLCN
						RN7SL34P
						METTL21A
						COMMD5
						SNORD4B
						SNORD4A
						CALML3-AS1
						CRIPT
						RNU6-225P
						ABCF2P2
						C19orf44
						SNORA30
						RNF13
						ZNF385C
						GS1-24F4.2
						GIT1
						SNORA12
						HNRNPA1P16
						SCRIB
						EXOC3
						RNA5SP330
						TBC1D10C
						INHA
						RN7SL500P
						ACOT7
						NT5C3B
						ING1
						DHPS
						RNU6-195P
						COMTD1
						CISD2
						SNORA84
						SNORA36C
						ZBTB4
						SNORD42B
						MED26
						SNORD42A
						RN7SL454P
						FOXK2
						CCDC22
						RPL13A
						DEFB1
						HMGB4
						DEXI
						IQCG
						RNH1
						TMEM75
						SCARNA21
						ZFAND2A
						RN7SKP243
						RPS29P2
						SNORD121A
						LDOC1L
						MIR595
						LYL1
						RNA5SP122
						TBC1D9B
						PSMD2
						SNORD105B
						LRP4-AS1
						PGS1
						PSMB10
						RNU6-1238P
						SYT17
						HMGB1P24
						RNU6-1242P
						GNG13
						PSMC3
						PDXDC1
						RN7SL368P
						PTBP1
						RNU6-1264P
						CACNA1C-AS1
						VPS26BP1
						NDEL1
						RTEL1
						NCOA6
						CARNS1
						WWOX
						RNA5SP28
						POLR3K
						E2F4
						KREMEN2
						MIR558
						TIRAP
						UIMC1
						RN7SL277P
						PSMG3
						LINC00910
						ZNF710
						SRR
						HOMEZ
						DVL2
						SPRYD4
						DVL3
						RN7SL268P
						STX16-NPEPL1
						MIR33B
						TRIM8
						NUDT22
						MRPL45
						C1QTNF5
						RN7SL126P
						MDP1
						AMZ1
						PEX11G
						RAB3D
						WDR83
						TP53I3
						MIR634
						MIR631
						MKL2
						DAP3
						MIR935
						ARID3A
						RNU6-1255P
						RN7SL37P
						MPRIP
						PPP1R18
						ANKRD24
						MIR611
						RNU6-996P
						DPH1
						HVCN1
						TBC1D14
						RNA5SP152
						DOK1
						DXO
						RPL9P30
						RNU6-1046P
						FADS1
						AKT1S1
						GTF2IRD1
						PEX19
						ATG4B
						RNU6-928P
						RNU6-937P
						AATK
						EPHA1
						C19orf71
						RHBDD2
						ZNF217
						MIR937
						RN7SKP292
						FAM175B
						BIRC6
						MIR4695
						TMEM80
						RNU6-858P
						NECAB3
						MIS18A
						TBC1D24
						LCAT
						RNU6-895P
						EEF1A1P10
						RNU6-905P
						RAB5C
						CECR5-AS1
						RPL34P26
						RAD9A
						ELAVL1
						LRRC14
						BRSK1
						LZTS2
						DOT1L
						WDR45B
						KCNG4
						EIF4G1
						MIR4720
						MIR4534
						TPK1
						RPL29P33
						RNU6-828P
						MIR4763
						CHTF18
						PACS2
						HM13
						OR2R1P
						RNA5SP78
						MKRN3
						CYGB
						PTPRA
						MGRN1
						ECE2
						TCTN1
						PTPRN2
						SMG6
						RNU6-720P
						HNRNPCP8
						LAT
						NMRAL1
						PPP6R2
						ACAP3
						RNF123
						PSMG3-AS1
						KIAA0355
						PVT1
						RNA5SP42
						PVR
						SLC51A
						PIK3R4
						MIR4714
						ADAMTSL4
						C17orf47
						BANF1P2
						ABCA17P
						SLC27A5
						C6orf223
						CALY
						NEURL2
						EXOSC4
						GBGT1
						WDR61
						MIR3198-2
						RNU6-513P
						SPDYE1
						VPS9D1-AS1
						STIP1
						SH2D7
						IMPDH1P6
						RSPRY1
						ACOX1
						MTCO1P3
						HIVEP3
						SLC9A3
						MIR4688
						AQP4-AS1
						MIR4743
						RNU6-526P
						RNU6ATAC
						ACYP2
						TECRP1
						RNU6-684P
						SMARCA4
						JSRP1
						RPL7P60
						SNAPC2
						SLC35B2
						ERCC1
						GHRLOS
						FOXH1
						EGOT
						PPP1R13L
						CD3EAP
						EPHB4
						MIR4450
						BLOC1S3
						NHLRC4
						MIR4674
						PROX1-AS1
						ADSL
						CLN8
						RNU7-79P
						C15orf56
						NR2F6
						MIR4764
						ENDOU
						TARS2
						CHST9
						TUBGCP2
						FAM166B
						HES5
						MT1E
						EZH2P1
						SPHK1
						SDCCAG3
						MIR548AH
						C3P1
						MIR4669
						RPL23AP62
						ETV5
						EVPL
						HEXDC
						ETV6
						MIR4753
						ZBTB11-AS1
						EIF4ENIF1
						AHCYL1
						RPL21P7
						SNORA25
						WNK4
						ST3GAL4
						ZNF699
						LRTM2
						RNU6-264P
						MIR4525
						ASAP2
						ARMC6
						CDK5R1
						LIX1L
						SNORD95
						SNORD96A
						RNU6-1151P
						CCDC33
						TSGA10IP
						SSBP3
						OLIG1
						CCDC78
						RPS3AP26
						PRR25
						FAM89B
						C12orf65
						LINC00545
						RNU6-1280P
						FRG1
						APOC1P1
						TBC1D10A
						LIPE-AS1
						USHBP1
						RNU6-1337P
						PRSS27
						AIRE
						ZNF582
						RNU1-103P
						GSG2
						CORO1A
						CDC37
						GTPBP2
						ARF3
						PIP5KL1
						ATAD3B
						CIAPIN1P
						AQP2
						FBXL18
						CHST5
						BRICD5
						AQP5
						XRCC6
						CACNA2D4
						HNRNPA1P29
						RPS6KB2
						FOXO1
						ARL2
						FLNC
						MRPL12
						RNU6-786P
						ZBED1
						PISD
						ZNF511
						FRMD8
						MAFF
						PRAP1
						ASL
						DIDO1
						RNU6-859P
						RNU6-882P
						FOSB
						RPL13P12
						MRPL23
						RNU6-913P
						MRPL23-AS1
						MNT
						RYKP1
						HGS
						RXRA
						LSM14B
						LRR1
						SLC16A3
						MLLT6
						AFF1
						TMC4
						ATP5A1
						RPS28
						UBE2J2
						TCEB1P28
						HSPA8P14
						MIR4284
						RNU7-172P
						LARGE-AS1
						MIR5194
						ZNF639
						C2orf42
						PAK6
						C2orf81
						ZER1
						MIR5590
						NAGPA
						MIR3167
						MIR5190
						TSPYL6
						ZNF580
						CCDC40
						TADA3
						SNORD62B
						MIR3189
						MIR5589
						AXIN1
						GDF5OS
						RPL23AP23
						BRI3
						GP1BB
						SPDEF
						CMIP
						GDF5
						C21orf33
						ZNF559-ZNF177
						MIR4254
						TNNC2
						MIR661
						TXN2
						PARP16
						RHOQP1
						MIR3125
						GNA15
						AGPAT3
						MIR3155A
						MRPS7
[truncated: 1,165 more rows]

[truncated: 11 more sheets: Table S11, Table S12, Table S13, Table S14, Table S15, Table S16, Table S17, Table S18, Table S19, Table S20, Table S21]
